# Supplementary material for: Multi-replicon Architecture Drives the Global Accumulation of Resistance to Antimicrobials, Biocides, and Metals in IncF and IncH Plasmids
Source: Curr Microbiol. 2026 Mar 16;83(5):241. doi: 10.1007/s00284-026-04819-z (PMC12992427; doi:10.1007/s00284-026-04819-z)
Supplement: Supplementary file 1 — Supplementary Material 1 [file 284_2026_4819_MOESM1_ESM.xlsx]

## Sheet: S1. Fishers test
i	j	Signed_score
AAC(3)-IID	AAC(6')-IB-CR5	21.926
AAC(3)-IID	AADA1	-3.38214
AAC(3)-IID	AADA2	15.2154
AAC(3)-IID	APH(3'')-IB	74.0752
AAC(3)-IID	APH(3')-IA	47.6129
AAC(3)-IID	APH(6)-ID	112.14
AAC(3)-IID	ARSA	-10.1483
AAC(3)-IID	ARSB	-14.5464
AAC(3)-IID	ARSC	-14.7059
AAC(3)-IID	ARSR	-12.7423
AAC(3)-IID	BLACTX-M-15	-0.176012
AAC(3)-IID	BLAKPC-2	-17.5994
AAC(3)-IID	BLATEM-1	156.017
AAC(3)-IID	BLE	1.01623
AAC(3)-IID	DFRA12	31.8865
AAC(3)-IID	DFRA14	-1.34313
AAC(3)-IID	FLOR	33.2219
AAC(3)-IID	MERC	3.9824
AAC(3)-IID	MERE	0.351808
AAC(3)-IID	MERT	1.93499
AAC(3)-IID	MPH(A)	195.478
AAC(3)-IID	PCOA	-18.078
AAC(3)-IID	PCOB	-17.8883
AAC(3)-IID	PCOC	-19.7497
AAC(3)-IID	PCOD	-20.144
AAC(3)-IID	PCOR	-21.5824
AAC(3)-IID	PCOS	-22.2635
AAC(3)-IID	QACEDELTA1	96.6716
AAC(3)-IID	QNRS1	17.7775
AAC(3)-IID	SILA	-19.381
AAC(3)-IID	SILB	-18.4539
AAC(3)-IID	SILC	-18.7055
AAC(3)-IID	SILF	-10.2043
AAC(3)-IID	SILR	-19.0455
AAC(3)-IID	SILS	-16.8553
AAC(3)-IID	SUL1	83.4632
AAC(3)-IID	SUL2	89.8373
AAC(3)-IID	TERD	-1.33639
AAC(3)-IID	TET(A)	24.8469
AAC(6')-IB-CR5	AADA1	0.194426
AAC(6')-IB-CR5	AADA2	1.14134
AAC(6')-IB-CR5	APH(3'')-IB	46.1986
AAC(6')-IB-CR5	APH(3')-IA	9.62769
AAC(6')-IB-CR5	APH(6)-ID	45.2135
AAC(6')-IB-CR5	ARSA	26.2442
AAC(6')-IB-CR5	ARSB	19.5597
AAC(6')-IB-CR5	ARSC	19.9148
AAC(6')-IB-CR5	ARSR	20.1504
AAC(6')-IB-CR5	BLACTX-M-15	307.653
AAC(6')-IB-CR5	BLAKPC-2	-22.7218
AAC(6')-IB-CR5	BLATEM-1	41.6984
AAC(6')-IB-CR5	BLE	8.38466
AAC(6')-IB-CR5	DFRA12	6.18979
AAC(6')-IB-CR5	DFRA14	66.2358
AAC(6')-IB-CR5	FLOR	11.3016
AAC(6')-IB-CR5	MERC	-24.5804
AAC(6')-IB-CR5	MERE	8.41493
AAC(6')-IB-CR5	MERT	-1.74146
AAC(6')-IB-CR5	MPH(A)	108.576
AAC(6')-IB-CR5	PCOA	12.8883
AAC(6')-IB-CR5	PCOB	11.7191
AAC(6')-IB-CR5	PCOC	12.4345
AAC(6')-IB-CR5	PCOD	14.449
AAC(6')-IB-CR5	PCOR	14.4419
AAC(6')-IB-CR5	PCOS	13.7684
AAC(6')-IB-CR5	QACEDELTA1	212.023
AAC(6')-IB-CR5	QNRS1	-3.78561
AAC(6')-IB-CR5	SILA	9.35863
AAC(6')-IB-CR5	SILB	9.82125
AAC(6')-IB-CR5	SILC	8.92412
AAC(6')-IB-CR5	SILF	19.5856
AAC(6')-IB-CR5	SILR	8.29141
AAC(6')-IB-CR5	SILS	9.30214
AAC(6')-IB-CR5	SUL1	188.776
AAC(6')-IB-CR5	SUL2	60.7896
AAC(6')-IB-CR5	TERD	9.62728
AAC(6')-IB-CR5	TET(A)	76.4894
AADA1	AADA2	145.178
AADA1	APH(3'')-IB	1.39685
AADA1	APH(3')-IA	80.823
AADA1	APH(6)-ID	0.809389
AADA1	ARSA	-42.6718
AADA1	ARSB	-46.5241
AADA1	ARSC	-45.5339
AADA1	ARSR	-42.5006
AADA1	BLACTX-M-15	-0.795873
AADA1	BLAKPC-2	-37.5919
AADA1	BLATEM-1	6.54862
AADA1	BLE	-8.87209
AADA1	DFRA12	44.8083
AADA1	DFRA14	43.2985
AADA1	FLOR	72.809
AADA1	MERC	68.7812
AADA1	MERE	1.70888
AADA1	MERT	64.5584
AADA1	MPH(A)	-9.94766
AADA1	PCOA	-24.0881
AADA1	PCOB	-23.5978
AADA1	PCOC	-25.6476
AADA1	PCOD	-33.532
AADA1	PCOR	-36.3114
AADA1	PCOS	-27.0657
AADA1	QACEDELTA1	95.7003
AADA1	QNRS1	0.514251
AADA1	SILA	-7.32247
AADA1	SILB	-6.79015
AADA1	SILC	-6.90005
AADA1	SILF	-1.27645
AADA1	SILR	-7.42077
AADA1	SILS	-6.53116
AADA1	SUL1	114.183
AADA1	SUL2	7.49988
AADA1	TERD	50.5535
AADA1	TET(A)	34.0914
AADA2	APH(3'')-IB	-0.0370543
AADA2	APH(3')-IA	151.924
AADA2	APH(6)-ID	-0.0561513
AADA2	ARSA	5.53398
AADA2	ARSB	2.33057
AADA2	ARSC	2.1662
AADA2	ARSR	2.77892
AADA2	BLACTX-M-15	-4.24056
AADA2	BLAKPC-2	-47.5395
AADA2	BLATEM-1	12.0232
AADA2	BLE	37.325
AADA2	DFRA12	307.653
AADA2	DFRA14	-20.7987
AADA2	FLOR	51.1013
AADA2	MERC	1.5737
AADA2	MERE	3.5953
AADA2	MERT	8.68213
AADA2	MPH(A)	141.97
AADA2	PCOA	2.90251
AADA2	PCOB	3.75481
AADA2	PCOC	3.02178
AADA2	PCOD	1.60519
AADA2	PCOR	1.02612
AADA2	PCOS	8.6509
AADA2	QACEDELTA1	307.653
AADA2	QNRS1	-2.55154
AADA2	SILA	10.2551
AADA2	SILB	11.134
AADA2	SILC	11.2788
AADA2	SILF	29.3161
AADA2	SILR	10.247
AADA2	SILS	12.3381
AADA2	SUL1	307.653
AADA2	SUL2	0.978867
AADA2	TERD	46.5843
AADA2	TET(A)	23.7921
APH(3'')-IB	APH(3')-IA	40.1122
APH(3'')-IB	APH(6)-ID	307.653
APH(3'')-IB	ARSA	0.647356
APH(3'')-IB	ARSB	-0.854299
APH(3'')-IB	ARSC	-0.510336
APH(3'')-IB	ARSR	-0.593154
APH(3'')-IB	BLACTX-M-15	69.072
APH(3'')-IB	BLAKPC-2	-89.7972
APH(3'')-IB	BLATEM-1	178.879
APH(3'')-IB	BLE	-51.2705
APH(3'')-IB	DFRA12	-4.41096
APH(3'')-IB	DFRA14	132.227
APH(3'')-IB	FLOR	78.0706
APH(3'')-IB	MERC	-2.28873
APH(3'')-IB	MERE	7.43088
APH(3'')-IB	MERT	4.70918
APH(3'')-IB	MPH(A)	16.5899
APH(3'')-IB	PCOA	-2.44441
APH(3'')-IB	PCOB	-3.38767
APH(3'')-IB	PCOC	-2.42442
APH(3'')-IB	PCOD	-2.14696
APH(3'')-IB	PCOR	-2.38644
APH(3'')-IB	PCOS	0.296764
APH(3'')-IB	QACEDELTA1	8.00384
APH(3'')-IB	QNRS1	-1.10789
APH(3'')-IB	SILA	-3.26573
APH(3'')-IB	SILB	-3.34202
APH(3'')-IB	SILC	-3.35585
APH(3'')-IB	SILF	0.409622
APH(3'')-IB	SILR	-4.2281
APH(3'')-IB	SILS	-2.87986
APH(3'')-IB	SUL1	7.49767
APH(3'')-IB	SUL2	307.653
APH(3'')-IB	TERD	-0.264053
APH(3'')-IB	TET(A)	263.914
APH(3')-IA	APH(6)-ID	53.3625
APH(3')-IA	ARSA	13.3016
APH(3')-IA	ARSB	8.48106
APH(3')-IA	ARSC	8.87972
APH(3')-IA	ARSR	7.03904
APH(3')-IA	BLACTX-M-15	-14.567
APH(3')-IA	BLAKPC-2	-43.5055
APH(3')-IA	BLATEM-1	0.802968
APH(3')-IA	BLE	-14.8377
APH(3')-IA	DFRA12	98.7269
APH(3')-IA	DFRA14	15.3496
APH(3')-IA	FLOR	149.268
APH(3')-IA	MERC	32.6921
APH(3')-IA	MERE	0.200566
APH(3')-IA	MERT	32.1541
APH(3')-IA	MPH(A)	107.915
APH(3')-IA	PCOA	8.65611
APH(3')-IA	PCOB	9.99094
APH(3')-IA	PCOC	8.61248
APH(3')-IA	PCOD	8.17052
APH(3')-IA	PCOR	7.49814
APH(3')-IA	PCOS	14.5432
APH(3')-IA	QACEDELTA1	69.9336
APH(3')-IA	QNRS1	3.14394
APH(3')-IA	SILA	9.27429
APH(3')-IA	SILB	8.89623
APH(3')-IA	SILC	9.03299
APH(3')-IA	SILF	23.5357
APH(3')-IA	SILR	7.82152
APH(3')-IA	SILS	9.02949
APH(3')-IA	SUL1	100.033
APH(3')-IA	SUL2	33.9775
APH(3')-IA	TERD	73.7143
APH(3')-IA	TET(A)	37.7537
APH(6)-ID	ARSA	0.647356
APH(6)-ID	ARSB	-0.978867
APH(6)-ID	ARSC	-0.510336
APH(6)-ID	ARSR	-0.866192
APH(6)-ID	BLACTX-M-15	67.1849
APH(6)-ID	BLAKPC-2	-89.7988
APH(6)-ID	BLATEM-1	205.51
APH(6)-ID	BLE	-50.3192
APH(6)-ID	DFRA12	-4.41096
APH(6)-ID	DFRA14	175.442
APH(6)-ID	FLOR	102.158
APH(6)-ID	MERC	-1.73131
APH(6)-ID	MERE	7.2787
APH(6)-ID	MERT	5.30595
APH(6)-ID	MPH(A)	28.9378
APH(6)-ID	PCOA	-2.37373
APH(6)-ID	PCOB	-3.30451
APH(6)-ID	PCOC	-2.38776
APH(6)-ID	PCOD	-2.14696
APH(6)-ID	PCOR	-2.31649
APH(6)-ID	PCOS	0.269801
APH(6)-ID	QACEDELTA1	9.61455
APH(6)-ID	QNRS1	-0.110067
APH(6)-ID	SILA	-3.14853
APH(6)-ID	SILB	-3.22115
APH(6)-ID	SILC	-3.15856
APH(6)-ID	SILF	0.477579
APH(6)-ID	SILR	-4.2281
APH(6)-ID	SILS	-2.76686
APH(6)-ID	SUL1	9.35947
APH(6)-ID	SUL2	307.653
APH(6)-ID	TERD	1.72402
APH(6)-ID	TET(A)	307.653
ARSA	ARSB	307.653
ARSA	ARSC	307.653
ARSA	ARSR	307.653
ARSA	BLACTX-M-15	56.6025
ARSA	BLAKPC-2	-24.3865
ARSA	BLATEM-1	-7.30801
ARSA	BLE	-49.5758
ARSA	DFRA12	19.071
ARSA	DFRA14	27.6381
ARSA	FLOR	-42.6271
ARSA	MERC	-38.9928
ARSA	MERE	14.1971
ARSA	MERT	-6.57206
ARSA	MPH(A)	4.66562
ARSA	PCOA	307.653
ARSA	PCOB	307.653
ARSA	PCOC	307.653
ARSA	PCOD	307.653
ARSA	PCOR	307.653
ARSA	PCOS	307.653
ARSA	QACEDELTA1	-3.21914
ARSA	QNRS1	-11.8784
ARSA	SILA	307.653
ARSA	SILB	307.653
ARSA	SILC	307.653
ARSA	SILF	307.653
ARSA	SILR	307.653
ARSA	SILS	307.653
ARSA	SUL1	-2.5189
ARSA	SUL2	-1.40387
ARSA	TERD	-33.7107
ARSA	TET(A)	-0.576956
ARSB	ARSC	307.653
ARSB	ARSR	307.653
ARSB	BLACTX-M-15	44.8607
ARSB	BLAKPC-2	-30.1627
ARSB	BLATEM-1	-20.2409
ARSB	BLE	-62.0227
ARSB	DFRA12	13.6365
ARSB	DFRA14	18.4236
ARSB	FLOR	-47.1264
ARSB	MERC	-42.8975
ARSB	MERE	8.22287
ARSB	MERT	-9.5945
ARSB	MPH(A)	1.2493
ARSB	PCOA	307.653
ARSB	PCOB	307.653
ARSB	PCOC	307.653
ARSB	PCOD	307.653
ARSB	PCOR	307.653
ARSB	PCOS	307.653
ARSB	QACEDELTA1	-12.5066
ARSB	QNRS1	-18.5612
ARSB	SILA	307.653
ARSB	SILB	307.653
ARSB	SILC	307.653
ARSB	SILF	307.653
ARSB	SILR	307.653
ARSB	SILS	307.653
ARSB	SUL1	-12.486
ARSB	SUL2	-6.29657
ARSB	TERD	-44.2818
ARSB	TET(A)	-3.19292
ARSC	ARSR	307.653
ARSC	BLACTX-M-15	46.6025
ARSC	BLAKPC-2	-29.5163
ARSC	BLATEM-1	-19.3432
ARSC	BLE	-63.7608
ARSC	DFRA12	13.2347
ARSC	DFRA14	18.9576
ARSC	FLOR	-46.1227
ARSC	MERC	-44.4063
ARSC	MERE	8.30722
ARSC	MERT	-9.95788
ARSC	MPH(A)	1.42974
ARSC	PCOA	307.653
ARSC	PCOB	307.653
ARSC	PCOC	307.653
ARSC	PCOD	307.653
ARSC	PCOR	307.653
ARSC	PCOS	307.653
ARSC	QACEDELTA1	-12.2889
ARSC	QNRS1	-17.1743
ARSC	SILA	307.653
ARSC	SILB	307.653
ARSC	SILC	307.653
ARSC	SILF	307.653
ARSC	SILR	307.653
ARSC	SILS	307.653
ARSC	SUL1	-12.0216
ARSC	SUL2	-5.11247
ARSC	TERD	-45.0337
ARSC	TET(A)	-3.03752
ARSR	BLACTX-M-15	49.7817
ARSR	BLAKPC-2	-28.0374
ARSR	BLATEM-1	-16.258
ARSR	BLE	-58.6222
ARSR	DFRA12	14.7813
ARSR	DFRA14	18.3259
ARSR	FLOR	-49.2744
ARSR	MERC	-40.9221
ARSR	MERE	5.27643
ARSR	MERT	-12.2733
ARSR	MPH(A)	1.16998
ARSR	PCOA	307.653
ARSR	PCOB	307.653
ARSR	PCOC	307.653
ARSR	PCOD	307.653
ARSR	PCOR	307.653
ARSR	PCOS	307.653
ARSR	QACEDELTA1	-10.6585
ARSR	QNRS1	-18.3237
ARSR	SILA	307.653
ARSR	SILB	307.653
ARSR	SILC	307.653
ARSR	SILF	307.653
ARSR	SILR	307.653
ARSR	SILS	307.653
ARSR	SUL1	-9.73902
ARSR	SUL2	-4.98605
ARSR	TERD	-49.8485
ARSR	TET(A)	-1.95131
BLACTX-M-15	BLAKPC-2	-48.6189
BLACTX-M-15	BLATEM-1	160.738
BLACTX-M-15	BLE	4.36002
BLACTX-M-15	DFRA12	1.13703
BLACTX-M-15	DFRA14	148.08
BLACTX-M-15	FLOR	-39.7507
BLACTX-M-15	MERC	-25.9824
BLACTX-M-15	MERE	0.449363
BLACTX-M-15	MERT	-14.1088
BLACTX-M-15	MPH(A)	13.5473
BLACTX-M-15	PCOA	32.048
BLACTX-M-15	PCOB	30.5114
BLACTX-M-15	PCOC	31.3668
BLACTX-M-15	PCOD	32.553
BLACTX-M-15	PCOR	33.6596
BLACTX-M-15	PCOS	26.2519
BLACTX-M-15	QACEDELTA1	2.99947
BLACTX-M-15	QNRS1	14.5448
BLACTX-M-15	SILA	23.6845
BLACTX-M-15	SILB	23.6364
BLACTX-M-15	SILC	23.245
BLACTX-M-15	SILF	36.0889
BLACTX-M-15	SILR	21.8821
BLACTX-M-15	SILS	23.6904
BLACTX-M-15	SUL1	0.876474
BLACTX-M-15	SUL2	58.6186
BLACTX-M-15	TERD	-2.00268
BLACTX-M-15	TET(A)	34.942
BLAKPC-2	BLATEM-1	25.5847
BLAKPC-2	BLE	-60.1362
BLAKPC-2	DFRA12	-41.8705
BLAKPC-2	DFRA14	-7.07138
BLAKPC-2	FLOR	-54.5085
BLAKPC-2	MERC	191.773
BLAKPC-2	MERE	-14.3207
BLAKPC-2	MERT	43.5427
BLAKPC-2	MPH(A)	-30.8443
BLAKPC-2	PCOA	-9.42254
BLAKPC-2	PCOB	-9.96741
BLAKPC-2	PCOC	-10.6252
BLAKPC-2	PCOD	-9.05093
BLAKPC-2	PCOR	-9.98445
BLAKPC-2	PCOS	-13.0887
BLAKPC-2	QACEDELTA1	-68.3727
BLAKPC-2	QNRS1	-13.8492
BLAKPC-2	SILA	-14.3157
BLAKPC-2	SILB	-14.6874
BLAKPC-2	SILC	-14.6285
BLAKPC-2	SILF	-38.7399
BLAKPC-2	SILR	-15.6367
BLAKPC-2	SILS	-14.7831
BLAKPC-2	SUL1	-82.537
BLAKPC-2	SUL2	-91.3399
BLAKPC-2	TERD	-66.6724
BLAKPC-2	TET(A)	-105.091
BLATEM-1	BLE	-12.2729
BLATEM-1	DFRA12	27.3089
BLATEM-1	DFRA14	75.1089
BLATEM-1	FLOR	2.16565
BLATEM-1	MERC	117.133
BLATEM-1	MERE	-2.06628
BLATEM-1	MERT	20.0615
BLATEM-1	MPH(A)	31.6057
BLATEM-1	PCOA	-13.5061
BLATEM-1	PCOB	-14.4636
BLATEM-1	PCOC	-14.3383
BLATEM-1	PCOD	-15.5174
BLATEM-1	PCOR	-16.2803
BLATEM-1	PCOS	-8.20189
BLATEM-1	QACEDELTA1	2.83071
BLATEM-1	QNRS1	15.4098
BLATEM-1	SILA	-10.0419
BLATEM-1	SILB	-9.58385
BLATEM-1	SILC	-9.95181
BLATEM-1	SILF	-3.6973
BLATEM-1	SILR	-11.8966
BLATEM-1	SILS	-9.79214
BLATEM-1	SUL1	-0.864846
BLATEM-1	SUL2	144.227
BLATEM-1	TERD	-11.0776
BLATEM-1	TET(A)	32.175
BLE	DFRA12	78.9782
BLE	DFRA14	-12.888
BLE	FLOR	-28.626
BLE	MERC	-24.583
BLE	MERE	-4.41272
BLE	MERT	-25.7957
BLE	MPH(A)	14.7335
BLE	PCOA	-82.4882
BLE	PCOB	-83.6582
BLE	PCOC	-85.9525
BLE	PCOD	-82.2586
BLE	PCOR	-85.272
BLE	PCOS	-90.6272
BLE	QACEDELTA1	44.6538
BLE	QNRS1	-2.0347
BLE	SILA	-98.7613
BLE	SILB	-98.9671
BLE	SILC	-98.1353
BLE	SILF	-71.0133
BLE	SILR	-102.358
BLE	SILS	-97.0548
BLE	SUL1	66.6445
BLE	SUL2	-53.8152
BLE	TERD	-11.1505
BLE	TET(A)	-62.189
DFRA12	DFRA14	-21.3647
DFRA12	FLOR	24.4494
DFRA12	MERC	3.88342
DFRA12	MERE	-1.11083
DFRA12	MERT	2.69082
DFRA12	MPH(A)	227.541
DFRA12	PCOA	13.8205
DFRA12	PCOB	15.3348
DFRA12	PCOC	13.9289
DFRA12	PCOD	9.8768
DFRA12	PCOR	9.0052
DFRA12	PCOS	4.95918
DFRA12	QACEDELTA1	307.653
DFRA12	QNRS1	-1.27699
DFRA12	SILA	30.7127
DFRA12	SILB	31.7886
DFRA12	SILC	31.5662
DFRA12	SILF	53.7866
DFRA12	SILR	30.3431
DFRA12	SILS	33.048
DFRA12	SUL1	288.514
DFRA12	SUL2	3.29893
DFRA12	TERD	4.51184
DFRA12	TET(A)	8.5035
DFRA14	FLOR	29.2204
DFRA14	MERC	0.489013
DFRA14	MERE	-1.48832
DFRA14	MERT	0.148315
DFRA14	MPH(A)	-6.52431
DFRA14	PCOA	13.3733
DFRA14	PCOB	8.17722
DFRA14	PCOC	12.5453
DFRA14	PCOD	13.8367
DFRA14	PCOR	13.462
DFRA14	PCOS	8.87035
DFRA14	QACEDELTA1	-53.6598
DFRA14	QNRS1	127.633
DFRA14	SILA	9.52526
DFRA14	SILB	9.42141
DFRA14	SILC	9.95269
DFRA14	SILF	18.2505
DFRA14	SILR	8.26498
DFRA14	SILS	9.65746
DFRA14	SUL1	-54.2583
DFRA14	SUL2	203.397
DFRA14	TERD	1.0641
DFRA14	TET(A)	176.79
FLOR	MERC	1.09974
FLOR	MERE	1.36067
FLOR	MERT	5.16774
FLOR	MPH(A)	11.3082
FLOR	PCOA	-43.3216
FLOR	PCOB	-40.9422
FLOR	PCOC	-43.2991
FLOR	PCOD	-54.9507
FLOR	PCOR	-57.0045
FLOR	PCOS	-69.2001
FLOR	QACEDELTA1	3.22257
FLOR	QNRS1	58.7799
FLOR	SILA	-20.0849
FLOR	SILB	-19.0149
FLOR	SILC	-18.5835
FLOR	SILF	-7.49988
FLOR	SILR	-20.5028
FLOR	SILS	-17.2693
FLOR	SUL1	4.08043
FLOR	SUL2	280.081
FLOR	TERD	11.3152
FLOR	TET(A)	303.9
MERC	MERE	-8.2326
MERC	MERT	307.653
MERC	MPH(A)	0.978867
MERC	PCOA	-13.9114
MERC	PCOB	-13.6757
MERC	PCOC	-14.9288
MERC	PCOD	-13.7957
MERC	PCOR	-15.2868
MERC	PCOS	-13.4425
MERC	QACEDELTA1	20.5799
MERC	QNRS1	-20.0929
MERC	SILA	-3.91302
MERC	SILB	-3.9654
MERC	SILC	-3.9824
MERC	SILF	-10.2936
MERC	SILR	-4.48875
MERC	SILS	-3.40497
MERC	SUL1	13.6532
MERC	SUL2	-0.211609
MERC	TERD	-6.37228
MERC	TET(A)	4.15137
MERE	MERT	307.653
MERE	MPH(A)	-7.51067
MERE	PCOA	1.52192
MERE	PCOB	0.098844
MERE	PCOC	1.37164
MERE	PCOD	1.04697
MERE	PCOR	2.27301
MERE	PCOS	35.3923
MERE	QACEDELTA1	78.4229
MERE	QNRS1	-31.5818
MERE	SILA	1.59642
MERE	SILB	0.529213
MERE	SILC	0.53013
MERE	SILF	4.52128
MERE	SILR	0.412625
MERE	SILS	0.634683
MERE	SUL1	71.8641
MERE	SUL2	0.406785
MERE	TERD	34.3551
MERE	TET(A)	-8.1539
MERT	MPH(A)	-0.0981784
MERT	PCOA	-8.49396
MERT	PCOB	-8.85663
MERT	PCOC	-8.56498
MERT	PCOD	-8.92699
MERT	PCOR	-7.56393
MERT	PCOS	3.18168
MERT	QACEDELTA1	150.069
MERT	QNRS1	-41.3126
MERT	SILA	-1.48989
MERT	SILB	-2.31242
MERT	SILC	-2.53786
MERT	SILF	-2.58751
MERT	SILR	-0.479715
MERT	SILS	-0.85879
MERT	SUL1	126.39
MERT	SUL2	2.30742
MERT	TERD	23.3677
MERT	TET(A)	1.87367
MPH(A)	PCOA	-1.24266
MPH(A)	PCOB	-0.99366
MPH(A)	PCOC	-1.74627
MPH(A)	PCOD	-1.02612
MPH(A)	PCOR	-1.53691
MPH(A)	PCOS	-1.39732
MPH(A)	QACEDELTA1	307.653
MPH(A)	QNRS1	-0.56555
MPH(A)	SILA	-4.04244
MPH(A)	SILB	-3.93585
MPH(A)	SILC	-4.05547
MPH(A)	SILF	0.146727
MPH(A)	SILR	-4.98641
MPH(A)	SILS	-3.5953
MPH(A)	SUL1	307.653
MPH(A)	SUL2	22.3508
MPH(A)	TERD	-1.86143
MPH(A)	TET(A)	53.1279
PCOA	PCOB	307.653
PCOA	PCOC	307.653
PCOA	PCOD	307.653
PCOA	PCOR	307.653
PCOA	PCOS	307.653
PCOA	QACEDELTA1	-26.61
PCOA	QNRS1	-15.8713
PCOA	SILA	307.653
PCOA	SILB	307.653
PCOA	SILC	307.653
PCOA	SILF	307.653
PCOA	SILR	307.653
PCOA	SILS	307.653
PCOA	SUL1	-24.4937
PCOA	SUL2	-10.7512
PCOA	TERD	61.7494
PCOA	TET(A)	-4.9832
PCOB	PCOC	307.653
PCOB	PCOD	307.653
PCOB	PCOR	307.653
PCOB	PCOS	307.653
PCOB	QACEDELTA1	-25.5836
PCOB	QNRS1	-17.7454
PCOB	SILA	307.653
PCOB	SILB	307.653
PCOB	SILC	307.653
PCOB	SILF	307.653
PCOB	SILR	307.653
PCOB	SILS	307.653
PCOB	SUL1	-23.1
PCOB	SUL2	-12.6539
PCOB	TERD	58.2358
PCOB	TET(A)	-4.5174
PCOC	PCOD	307.653
PCOC	PCOR	307.653
PCOC	PCOS	307.653
PCOC	QACEDELTA1	-28.6237
PCOC	QNRS1	-17.4143
PCOC	SILA	307.653
PCOC	SILB	307.653
PCOC	SILC	307.653
PCOC	SILF	307.653
PCOC	SILR	307.653
PCOC	SILS	307.653
PCOC	SUL1	-25.7504
PCOC	SUL2	-11.4605
PCOC	TERD	68.3574
PCOC	TET(A)	-6.10744
PCOD	PCOR	307.653
PCOD	PCOS	307.653
PCOD	QACEDELTA1	-25.8057
PCOD	QNRS1	-24.607
PCOD	SILA	307.653
PCOD	SILB	307.653
PCOD	SILC	307.653
PCOD	SILF	307.653
PCOD	SILR	307.653
PCOD	SILS	307.653
PCOD	SUL1	-23.2017
PCOD	SUL2	-13.1893
PCOD	TERD	64.6563
PCOD	TET(A)	-6.37296
PCOR	PCOS	307.653
PCOR	QACEDELTA1	-27.8024
PCOR	QNRS1	-26.0939
PCOR	SILA	307.653
PCOR	SILB	307.653
PCOR	SILC	307.653
PCOR	SILF	307.653
PCOR	SILR	307.653
PCOR	SILS	307.653
PCOR	SUL1	-25.2918
PCOR	SUL2	-14.0413
PCOR	TERD	63.5584
PCOR	TET(A)	-7.81209
PCOS	QACEDELTA1	-4.29933
PCOS	QNRS1	-32.1925
PCOS	SILA	307.653
PCOS	SILB	307.653
PCOS	SILC	307.653
PCOS	SILF	307.653
PCOS	SILR	307.653
PCOS	SILS	307.653
PCOS	SUL1	-3.35385
PCOS	SUL2	-15.1005
PCOS	TERD	168.081
PCOS	TET(A)	-9.30214
QACEDELTA1	QNRS1	-24.8099
QACEDELTA1	SILA	-33.0967
QACEDELTA1	SILB	-31.87
QACEDELTA1	SILC	-33.4651
QACEDELTA1	SILF	-7.12714
QACEDELTA1	SILR	-26.1016
QACEDELTA1	SILS	-26.4337
QACEDELTA1	SUL1	307.653
QACEDELTA1	SUL2	5.87376
QACEDELTA1	TERD	5.31482
QACEDELTA1	TET(A)	45.164
QNRS1	SILA	-5.94361
QNRS1	SILB	-5.71498
QNRS1	SILC	-6.56862
QNRS1	SILF	-0.740088
QNRS1	SILR	-6.7493
QNRS1	SILS	-5.65557
QNRS1	SUL1	-32.344
QNRS1	SUL2	9.50377
QNRS1	TERD	-2.1102
QNRS1	TET(A)	92.6631
SILA	SILB	307.653
SILA	SILC	307.653
SILA	SILF	307.653
SILA	SILR	307.653
SILA	SILS	307.653
SILA	SUL1	-31.3117
SILA	SUL2	-14.1737
SILA	TERD	62.0817
SILA	TET(A)	-1.16616
SILB	SILC	307.653
SILB	SILF	307.653
SILB	SILR	307.653
SILB	SILS	307.653
SILB	SUL1	-30.3558
SILB	SUL2	-14.3236
SILB	TERD	70.4241
SILB	TET(A)	-0.986626
SILC	SILF	307.653
SILC	SILR	307.653
SILC	SILS	307.653
SILC	SUL1	-31.8861
SILC	SUL2	-13.9809
SILC	TERD	68.57
SILC	TET(A)	-1.31605
SILF	SILR	307.653
SILF	SILS	307.653
SILF	SUL1	-5.53812
SILF	SUL2	-2.78229
SILF	TERD	1.02514
SILF	TET(A)	2.06411
SILR	SILS	307.653
SILR	SUL1	-25.2234
SILR	SUL2	-16.6769
SILR	TERD	83.0027
SILR	TET(A)	-1.92027
SILS	SUL1	-25.4303
SILS	SUL2	-12.587
SILS	TERD	58.1447
SILS	TET(A)	-0.637852
SUL1	SUL2	1.72178
SUL1	TERD	24.5137
SUL1	TET(A)	30.1438
SUL2	TERD	-3.17372
SUL2	TET(A)	307.653
TERD	TET(A)	-1.62199

## Sheet: S2. Resistance Category by Gend
Gender	Resistance category	Absolute frequency	Relative frequency
Acinetobacter	Antibiotic	633	0.77
Acinetobacter	Antibiotic+Biocide	81	0.1
Acinetobacter	Antibiotic+Metal	31	0.04
Acinetobacter	Antibiotic+Metal+Biocide	23	0.03
Acinetobacter	Metal	51	0.06
Citrobacter	Antibiotic	244	0.38
Citrobacter	Antibiotic+Biocide	84	0.13
Citrobacter	Antibiotic+Metal	65	0.1
Citrobacter	Antibiotic+Metal+Biocide	112	0.18
Citrobacter	Biocide	1	0
Citrobacter	Metal	130	0.2
Citrobacter	Metal+Biocide	2	0
Enterobacter	Antibiotic	479	0.39
Enterobacter	Antibiotic+Biocide	149	0.12
Enterobacter	Antibiotic+Metal	147	0.12
Enterobacter	Antibiotic+Metal+Biocide	326	0.26
Enterobacter	Metal	130	0.11
Enterobacter	Metal+Biocide	1	0
Enterococcus	Antibiotic	1201	0.91
Enterococcus	Antibiotic+Biocide	8	0.01
Enterococcus	Antibiotic+Metal	89	0.07
Enterococcus	Biocide	1	0
Enterococcus	Metal	24	0.02
Enterococcus	Metal+Biocide	1	0
Escherichia	Antibiotic	3869	0.6
Escherichia	Antibiotic+Biocide	1351	0.21
Escherichia	Antibiotic+Metal	467	0.07
Escherichia	Antibiotic+Metal+Biocide	684	0.11
Escherichia	Metal	111	0.02
Escherichia	Metal+Biocide	1	0
Escherichia	Others only	4	0
Klebsiella	Antibiotic	2962	0.39
Klebsiella	Antibiotic+Biocide	785	0.1
Klebsiella	Antibiotic+Metal	1584	0.21
Klebsiella	Antibiotic+Metal+Biocide	1152	0.15
Klebsiella	Biocide	2	0
Klebsiella	Metal	1174	0.15
Klebsiella	Others only	5	0
Pseudomonas	Antibiotic	129	0.34
Pseudomonas	Antibiotic+Biocide	127	0.33
Pseudomonas	Antibiotic+Metal	21	0.05
Pseudomonas	Antibiotic+Metal+Biocide	51	0.13
Pseudomonas	Biocide	5	0.01
Pseudomonas	Metal	50	0.13
Pseudomonas	Others only	1	0
Salmonella	Antibiotic	747	0.46
Salmonella	Antibiotic+Biocide	116	0.07
Salmonella	Antibiotic+Metal	250	0.15
Salmonella	Antibiotic+Metal+Biocide	489	0.3
Salmonella	Metal	22	0.01
Shigella	Antibiotic	236	0.68
Shigella	Antibiotic+Biocide	85	0.24
Shigella	Antibiotic+Metal	9	0.03
Shigella	Antibiotic+Metal+Biocide	15	0.04
Shigella	Metal	2	0.01
Staphylococcus	Antibiotic	629	0.31
Staphylococcus	Antibiotic+Biocide	164	0.08
Staphylococcus	Antibiotic+Metal	881	0.43
Staphylococcus	Antibiotic+Metal+Biocide	58	0.03
Staphylococcus	Biocide	139	0.07
Staphylococcus	Metal	148	0.07
Staphylococcus	Metal+Biocide	25	0.01

## Sheet: S3. Resistance Classes by Gende
Gender	Resistance class	Absolute frequency	Total sequence of the genre	Relative frequency
Acinetobacter	AMINOGLYCOSIDE	433	819	0.5287
Acinetobacter	BETA-LACTAM	449	819	0.5482
Acinetobacter	BLEOMYCIN	96	819	0.1172
Acinetobacter	COLISTIN	7	819	0.0085
Acinetobacter	EFFLUX	3	819	0.0037
Acinetobacter	FOSFOMYCIN	6	819	0.0073
Acinetobacter	LINCOSAMIDE	6	819	0.0073
Acinetobacter	LINCOSAMIDE/MACROLIDE/STREPTOGRAMIN	3	819	0.0037
Acinetobacter	MACROLIDE	173	819	0.2112
Acinetobacter	MACROLIDE/STREPTOGRAMIN	175	819	0.2137
Acinetobacter	MERCURY	101	819	0.1233
Acinetobacter	NICKEL	4	819	0.0049
Acinetobacter	PHENICOL	120	819	0.1465
Acinetobacter	QUATERNARY AMMONIUM	104	819	0.127
Acinetobacter	QUINOLONE	1	819	0.0012
Acinetobacter	RIFAMYCIN	49	819	0.0598
Acinetobacter	STREPTOTHRICIN	10	819	0.0122
Acinetobacter	SULFONAMIDE	269	819	0.3284
Acinetobacter	TETRACYCLINE	183	819	0.2234
Acinetobacter	TRIMETHOPRIM	84	819	0.1026
Citrobacter	AMINOGLYCOSIDE	276	638	0.4326
Citrobacter	AMINOGLYCOSIDE/QUINOLONE	81	638	0.127
Citrobacter	ARSENIC	114	638	0.1787
Citrobacter	BETA-LACTAM	428	638	0.6708
Citrobacter	BLEOMYCIN	73	638	0.1144
Citrobacter	COLISTIN	28	638	0.0439
Citrobacter	COPPER	63	638	0.0987
Citrobacter	COPPER/NICKEL	3	638	0.0047
Citrobacter	COPPER/SILVER	55	638	0.0862
Citrobacter	FOSFOMYCIN	25	638	0.0392
Citrobacter	LINCOSAMIDE	7	638	0.011
Citrobacter	LINCOSAMIDE/MACROLIDE/STREPTOGRAMIN	4	638	0.0063
Citrobacter	MACROLIDE	124	638	0.1944
Citrobacter	MACROLIDE/STREPTOGRAMIN	28	638	0.0439
Citrobacter	MERCURY	225	638	0.3527
Citrobacter	NICKEL	5	638	0.0078
Citrobacter	PHENICOL	149	638	0.2335
Citrobacter	PHENICOL/LINCOSAMIDE/OXAZOLIDINONE/PLEUROMUTILIN/STREPTOGRAMIN	1	638	0.0016
Citrobacter	QUATERNARY AMMONIUM	199	638	0.3119
Citrobacter	QUINOLONE	128	638	0.2006
Citrobacter	RIFAMYCIN	91	638	0.1426
Citrobacter	SILVER	26	638	0.0408
Citrobacter	SULFONAMIDE	242	638	0.3793
Citrobacter	TELLURIUM	65	638	0.1019
Citrobacter	TETRACYCLINE	110	638	0.1724
Citrobacter	TRIMETHOPRIM	137	638	0.2147
Enterobacter	AMINOGLYCOSIDE	632	1241	0.5093
Enterobacter	AMINOGLYCOSIDE/QUINOLONE	120	1241	0.0967
Enterobacter	ARSENIC	75	1241	0.0604
Enterobacter	BETA-LACTAM	925	1241	0.7454
Enterobacter	BLEOMYCIN	165	1241	0.133
Enterobacter	COLISTIN	202	1241	0.1628
Enterobacter	COPPER	289	1241	0.2329
Enterobacter	COPPER/NICKEL	57	1241	0.0459
Enterobacter	COPPER/SILVER	217	1241	0.1749
Enterobacter	FOSFOMYCIN	14	1241	0.0113
Enterobacter	LINCOSAMIDE	7	1241	0.0056
Enterobacter	LINCOSAMIDE/MACROLIDE/STREPTOGRAMIN	1	1241	0
Enterobacter	MACROLIDE	149	1241	0.1201
Enterobacter	MACROLIDE/STREPTOGRAMIN	35	1241	0.0282
Enterobacter	MERCURY	421	1241	0.3392
Enterobacter	NICKEL	58	1241	0.0467
Enterobacter	PHENICOL	230	1241	0.1853
Enterobacter	PHENICOL/QUINOLONE	3	1241	0.0024
Enterobacter	QUATERNARY AMMONIUM	478	1241	0.3852
Enterobacter	QUINOLONE	406	1241	0.3272
Enterobacter	RIFAMYCIN	123	1241	0.0991
Enterobacter	SILVER	121	1241	0.0975
Enterobacter	STREPTOTHRICIN	1	1241	0
Enterobacter	SULFONAMIDE	572	1241	0.4609
Enterobacter	TELLURIUM	348	1241	0.2804
Enterobacter	TETRACYCLINE	284	1241	0.2288
Enterobacter	TRIMETHOPRIM	356	1241	0.2869
Enterococcus	AMINOGLYCOSIDE	734	1324	0.5544
Enterococcus	ARSENIC	12	1324	0.0091
Enterococcus	AVILAMYCIN	3	1324	0.0023
Enterococcus	BLEOMYCIN	5	1324	0.0038
Enterococcus	COPPER	97	1324	0.0733
Enterococcus	FOSFOMYCIN	8	1324	0.006
Enterococcus	GLYCOPEPTIDE	406	1324	0.3066
Enterococcus	IONOPHORE	58	1324	0.0438
Enterococcus	LINCOSAMIDE	111	1324	0.0838
Enterococcus	LINCOSAMIDE/MACROLIDE	10	1324	0.0076
Enterococcus	LINCOSAMIDE/MACROLIDE/STREPTOGRAMIN	718	1324	0.5423
Enterococcus	LINCOSAMIDE/STREPTOGRAMIN	101	1324	0.0763
Enterococcus	MACROLIDE	1	1324	0
Enterococcus	MERCURY	13	1324	0.0098
Enterococcus	PHENICOL	305	1324	0.2304
Enterococcus	PHENICOL/LINCOSAMIDE/OXAZOLIDINONE/PLEUROMUTILIN/STREPTOGRAMIN	51	1324	0.0385
Enterococcus	PHENICOL/OXAZOLIDINONE	244	1324	0.1843
Enterococcus	QUATERNARY AMMONIUM	10	1324	0.0076
Enterococcus	STREPTOGRAMIN	10	1324	0.0076
Enterococcus	STREPTOTHRICIN	251	1324	0.1896
Enterococcus	TETRACYCLINE	310	1324	0.2341
Enterococcus	TRIMETHOPRIM	145	1324	0.1095
Escherichia	AMINOGLYCOSIDE	3524	6487	0.5432
Escherichia	AMINOGLYCOSIDE/QUINOLONE	394	6487	0.0607
Escherichia	ARSENIC	65	6487	0.01
Escherichia	BETA-LACTAM	4566	6487	0.7039
Escherichia	BLEOMYCIN	929	6487	0.1432
Escherichia	COLISTIN	810	6487	0.1249
Escherichia	COPPER	147	6487	0.0227
Escherichia	COPPER/NICKEL	6	6487	0
Escherichia	COPPER/SILVER	276	6487	0.0425
Escherichia	EFFLUX	13	6487	0.002
Escherichia	FOSFOMYCIN	330	6487	0.0509
Escherichia	LINCOSAMIDE	212	6487	0.0327
Escherichia	LINCOSAMIDE/MACROLIDE	50	6487	0.0077
Escherichia	LINCOSAMIDE/MACROLIDE/STREPTOGRAMIN	225	6487	0.0347
Escherichia	MACROLIDE	1417	6487	0.2184
Escherichia	MACROLIDE/STREPTOGRAMIN	60	6487	0.0092
Escherichia	MERCURY	769	6487	0.1185
Escherichia	NICKEL	11	6487	0.0017
Escherichia	PHENICOL	1367	6487	0.2107
Escherichia	PHENICOL/LINCOSAMIDE/OXAZOLIDINONE/PLEUROMUTILIN/STREPTOGRAMIN	23	6487	0.0035
Escherichia	PHENICOL/OXAZOLIDINONE	1	6487	0
Escherichia	PHENICOL/QUINOLONE	177	6487	0.0273
Escherichia	QUATERNARY AMMONIUM	2036	6487	0.3139
Escherichia	QUINOLONE	910	6487	0.1403
Escherichia	RIFAMYCIN	250	6487	0.0385
Escherichia	SILVER	101	6487	0.0156
Escherichia	STREPTOTHRICIN	28	6487	0.0043
Escherichia	SULFONAMIDE	2965	6487	0.4571
Escherichia	TELLURIUM	444	6487	0.0684
Escherichia	TETRACYCLINE	2505	6487	0.3862
Escherichia	TRIMETHOPRIM	2315	6487	0.3569
Klebsiella	AMINOGLYCOSIDE	3803	7665	0.4962
Klebsiella	AMINOGLYCOSIDE/QUINOLONE	975	7665	0.1272
Klebsiella	ARSENIC	1389	7665	0.1812
Klebsiella	BETA-LACTAM	5247	7665	0.6845
Klebsiella	BLEOMYCIN	684	7665	0.0892
Klebsiella	COLISTIN	169	7665	0.022
Klebsiella	COPPER	2035	7665	0.2655
Klebsiella	COPPER/NICKEL	164	7665	0.0214
Klebsiella	COPPER/SILVER	2046	7665	0.2669
Klebsiella	EFFLUX	7	7665	0
Klebsiella	FOSFOMYCIN	221	7665	0.0288
Klebsiella	LINCOSAMIDE	26	7665	0.0034
Klebsiella	LINCOSAMIDE/MACROLIDE	30	7665	0.0039
Klebsiella	LINCOSAMIDE/MACROLIDE/STREPTOGRAMIN	93	7665	0.0121
Klebsiella	MACROLIDE	1210	7665	0.1579
Klebsiella	MACROLIDE/STREPTOGRAMIN	306	7665	0.0399
Klebsiella	MERCURY	1599	7665	0.2086
Klebsiella	NICKEL	180	7665	0.0235
Klebsiella	PHENICOL	1587	7665	0.207
Klebsiella	PHENICOL/LINCOSAMIDE/OXAZOLIDINONE/PLEUROMUTILIN/STREPTOGRAMIN	2	7665	0
Klebsiella	PHENICOL/QUINOLONE	8	7665	0.001
Klebsiella	QUATERNARY AMMONIUM	1940	7665	0.2531
Klebsiella	QUINOLONE	1776	7665	0.2317
Klebsiella	RIFAMYCIN	714	7665	0.0932
Klebsiella	SILVER	374	7665	0.0488
Klebsiella	STREPTOTHRICIN	12	7665	0.0016
Klebsiella	SULFONAMIDE	2842	7665	0.3708
Klebsiella	TELLURIUM	1046	7665	0.1365
Klebsiella	TETRACYCLINE	1491	7665	0.1945
Klebsiella	TRIMETHOPRIM	2226	7665	0.2904
Pseudomonas	AMINOGLYCOSIDE	239	384	0.6224
Pseudomonas	AMINOGLYCOSIDE/QUINOLONE	3	384	0.0078
Pseudomonas	ARSENIC	1	384	0.0026
Pseudomonas	BETA-LACTAM	273	384	0.7109
Pseudomonas	BLEOMYCIN	20	384	0.0521
Pseudomonas	CHROMATE	6	384	0.0156
Pseudomonas	COPPER	20	384	0.0521
Pseudomonas	COPPER/NICKEL	4	384	0.0104
Pseudomonas	COPPER/SILVER	1	384	0.0026
Pseudomonas	EFFLUX	7	384	0.0182
Pseudomonas	FLUOROQUINOLONE	5	384	0.013
Pseudomonas	FOSFOMYCIN	6	384	0.0156
Pseudomonas	MACROLIDE	44	384	0.1146
Pseudomonas	MACROLIDE/STREPTOGRAMIN	35	384	0.0911
Pseudomonas	MERCURY	97	384	0.2526
Pseudomonas	PHENICOL	78	384	0.2031
Pseudomonas	QUATERNARY AMMONIUM	183	384	0.4766
Pseudomonas	QUINOLONE	69	384	0.1797
Pseudomonas	RIFAMYCIN	33	384	0.0859
Pseudomonas	SILVER	1	384	0.0026
Pseudomonas	STREPTOTHRICIN	1	384	0.0026
Pseudomonas	SULFONAMIDE	184	384	0.4792
Pseudomonas	TELLURIUM	3	384	0.0078
Pseudomonas	TETRACYCLINE	86	384	0.224
Pseudomonas	TRIMETHOPRIM	51	384	0.1328
Salmonella	AMINOGLYCOSIDE	1126	1624	0.6933
Salmonella	AMINOGLYCOSIDE/QUINOLONE	125	1624	0.077
Salmonella	ARSENIC	20	1624	0.0123
Salmonella	BETA-LACTAM	1057	1624	0.6509
Salmonella	BLEOMYCIN	164	1624	0.101
Salmonella	COLISTIN	226	1624	0.1392
Salmonella	COPPER	135	1624	0.0831
Salmonella	COPPER/GOLD	2	1624	0.0012
Salmonella	COPPER/SILVER	129	1624	0.0794
Salmonella	EFFLUX	2	1624	0.0012
Salmonella	FOSFOMYCIN	115	1624	0.0708
Salmonella	GOLD	2	1624	0.0012
Salmonella	LINCOSAMIDE	80	1624	0.0493
Salmonella	LINCOSAMIDE/MACROLIDE	9	1624	0.0055
Salmonella	LINCOSAMIDE/MACROLIDE/STREPTOGRAMIN	14	1624	0.0086
Salmonella	MACROLIDE	171	1624	0.1053
Salmonella	MACROLIDE/STREPTOGRAMIN	20	1624	0.0123
Salmonella	MERCURY	461	1624	0.2839
Salmonella	PHENICOL	683	1624	0.4206
Salmonella	PHENICOL/LINCOSAMIDE/OXAZOLIDINONE/PLEUROMUTILIN/STREPTOGRAMIN	1	1624	0
Salmonella	PHENICOL/QUINOLONE	124	1624	0.0764
Salmonella	QUATERNARY AMMONIUM	605	1624	0.3725
Salmonella	QUINOLONE	297	1624	0.1829
Salmonella	RIFAMYCIN	196	1624	0.1207
Salmonella	SILVER	99	1624	0.061
Salmonella	STREPTOTHRICIN	1	1624	0
Salmonella	SULFONAMIDE	943	1624	0.5807
Salmonella	TELLURIUM	350	1624	0.2155
Salmonella	TETRACYCLINE	793	1624	0.4883
Salmonella	TRIMETHOPRIM	544	1624	0.335
Shigella	AMINOGLYCOSIDE	221	347	0.6369
Shigella	AMINOGLYCOSIDE/QUINOLONE	10	347	0.0288
Shigella	ARSENIC	2	347	0.0058
Shigella	BETA-LACTAM	232	347	0.6686
Shigella	BLEOMYCIN	9	347	0.0259
Shigella	COLISTIN	21	347	0.0605
Shigella	COPPER	1	347	0.0029
Shigella	COPPER/SILVER	8	347	0.0231
Shigella	FOSFOMYCIN	6	347	0.0173
Shigella	LINCOSAMIDE	5	347	0.0144
Shigella	LINCOSAMIDE/MACROLIDE	1	347	0.0029
Shigella	LINCOSAMIDE/MACROLIDE/STREPTOGRAMIN	52	347	0.1499
Shigella	MACROLIDE	121	347	0.3487
Shigella	MERCURY	18	347	0.0519
Shigella	PHENICOL	48	347	0.1383
Shigella	PHENICOL/QUINOLONE	6	347	0.0173
Shigella	QUATERNARY AMMONIUM	100	347	0.2882
Shigella	QUINOLONE	65	347	0.1873
Shigella	RIFAMYCIN	7	347	0.0202
Shigella	SILVER	1	347	0.0029
Shigella	STREPTOTHRICIN	6	347	0.0173
Shigella	SULFONAMIDE	197	347	0.5677
Shigella	TELLURIUM	3	347	0.0086
Shigella	TETRACYCLINE	107	347	0.3084
Shigella	TRIMETHOPRIM	140	347	0.4035
Staphylococcus	AMINOGLYCOSIDE	593	2045	0.29
Staphylococcus	ARSENIC	146	2045	0.0714
Staphylococcus	BETA-LACTAM	1070	2045	0.5232
Staphylococcus	BLEOMYCIN	34	2045	0.0166
Staphylococcus	CADMIUM	993	2045	0.4856
Staphylococcus	CADMIUM/LEAD/ZINC	61	2045	0.0298
Staphylococcus	COPPER	48	2045	0.0235
Staphylococcus	FOSFOMYCIN	28	2045	0.0137
Staphylococcus	FUSIDIC ACID	6	2045	0.0029
Staphylococcus	GLYCOPEPTIDE	5	2045	0.0024
Staphylococcus	LINCOSAMIDE	84	2045	0.0411
Staphylococcus	LINCOSAMIDE/MACROLIDE	4	2045	0.002
Staphylococcus	LINCOSAMIDE/MACROLIDE/STREPTOGRAMIN	180	2045	0.088
Staphylococcus	LINCOSAMIDE/STREPTOGRAMIN	8	2045	0.0039
Staphylococcus	MACROLIDE	358	2045	0.1751
Staphylococcus	MACROLIDE/STREPTOGRAMIN	380	2045	0.1858
Staphylococcus	MERCURY	37	2045	0.0181
Staphylococcus	MUPIROCIN	132	2045	0.0645
Staphylococcus	PHENICOL	66	2045	0.0323
Staphylococcus	PHENICOL/LINCOSAMIDE/OXAZOLIDINONE/PLEUROMUTILIN/STREPTOGRAMIN	60	2045	0.0293
Staphylococcus	PHENICOL/OXAZOLIDINONE	3	2045	0.0015
Staphylococcus	QUATERNARY AMMONIUM	386	2045	0.1888
Staphylococcus	STREPTOTHRICIN	260	2045	0.1271
Staphylococcus	TETRACYCLINE	165	2045	0.0807
Staphylococcus	TRIMETHOPRIM	62	2045	0.0303

## Sheet: S4. Incompatibility Group by Ge
Gender	Incompatibility Group	Absolute frequency	Total sequence of the genre	Relative frequency
Acinetobacter	IncFII	1	819	0.001221
Acinetobacter	ND	818	819	0.998779
Citrobacter	Col(pHAD28)	21	638	0.0329154
Citrobacter	Col3M	2	638	0.0031348
Citrobacter	Col440II	2	638	0.0031348
Citrobacter	ColKP3	1	638	0.0015674
Citrobacter	ColRNAI	4	638	0.00626959
Citrobacter	IncA	9	638	0.0141066
Citrobacter	IncB/O/K/Z	1	638	0.0015674
Citrobacter	IncC	68	638	0.106583
Citrobacter	IncFIA	2	638	0.0031348
Citrobacter	IncFIA(HI1)	11	638	0.0172414
Citrobacter	IncFIA(HI1)(pAR0022)	8	638	0.0125392
Citrobacter	IncFIA(pBK30683)	1	638	0.0015674
Citrobacter	IncFIB(AP001918)	3	638	0.00470219
Citrobacter	IncFIB(K)	14	638	0.0219436
Citrobacter	IncFIB(pB171)	62	638	0.0971787
Citrobacter	IncFIB(pECLA)	2	638	0.0031348
Citrobacter	IncFIB(pHCM2)	6	638	0.00940439
Citrobacter	IncFIB(pNDM-Mar)	2	638	0.0031348
Citrobacter	IncFII	8	638	0.0125392
Citrobacter	IncFII(Cf)	10	638	0.015674
Citrobacter	IncFII(K)	4	638	0.00626959
Citrobacter	IncFII(S)	32	638	0.0501567
Citrobacter	IncFII(SARC14)	32	638	0.0501567
Citrobacter	IncFII(Y)	1	638	0.0015674
Citrobacter	IncFII(Yp)	30	638	0.0470219
Citrobacter	IncFII(p14)	7	638	0.0109718
Citrobacter	IncFII(pAMA1167-NDM-5)	1	638	0.0015674
Citrobacter	IncFII(pAR0022)	40	638	0.0626959
Citrobacter	IncFII(pBK30683)	4	638	0.00626959
Citrobacter	IncFII(pCRY)	1	638	0.0015674
Citrobacter	IncFII(pECLA)	4	638	0.00626959
Citrobacter	IncFII(pHN7A8)	5	638	0.00783699
Citrobacter	IncFII(pRSB107)	1	638	0.0015674
Citrobacter	IncFII(pSDP9R)	2	638	0.0031348
Citrobacter	IncFII(pSFO)	1	638	0.0015674
Citrobacter	IncHI1A	3	638	0.00470219
Citrobacter	IncHI1A(NDM-CIT)	22	638	0.0344828
Citrobacter	IncHI1B(R27)	3	638	0.00470219
Citrobacter	IncHI1B(pNDM-CIT)	23	638	0.0360502
Citrobacter	IncHI1B(pNDM-MAR)	3	638	0.00470219
Citrobacter	IncHI2	38	638	0.0595611
Citrobacter	IncHI2A	38	638	0.0595611
Citrobacter	IncI1-I(Alpha)	1	638	0.0015674
Citrobacter	IncI2	3	638	0.00470219
Citrobacter	IncL	27	638	0.0423197
Citrobacter	IncM1	9	638	0.0141066
Citrobacter	IncM2	5	638	0.00783699
Citrobacter	IncN	42	638	0.0658307
Citrobacter	IncN2	3	638	0.00470219
Citrobacter	IncN3	6	638	0.00940439
Citrobacter	IncN4	2	638	0.0031348
Citrobacter	IncP1	2	638	0.0031348
Citrobacter	IncP6	16	638	0.0250784
Citrobacter	IncQ1	6	638	0.00940439
Citrobacter	IncQ2	3	638	0.00470219
Citrobacter	IncR	40	638	0.0626959
Citrobacter	IncT	1	638	0.0015674
Citrobacter	IncU	7	638	0.0109718
Citrobacter	IncX1	7	638	0.0109718
Citrobacter	IncX10	2	638	0.0031348
Citrobacter	IncX3	40	638	0.0626959
Citrobacter	IncX3(pEC14)	1	638	0.0015674
Citrobacter	IncX5	4	638	0.00626959
Citrobacter	IncY	1	638	0.0015674
Citrobacter	pKP1433	1	638	0.0015674
Citrobacter	pKPC-CAV1193	14	638	0.0219436
Citrobacter	pKPC-CAV1321	68	638	0.106583
Citrobacter	rep39	1	638	0.0015674
Citrobacter	repA(pKOX)	1	638	0.0015674
Citrobacter	repB(R1701)	4	638	0.00626959
Citrobacter	repE(pEh60-7)	4	638	0.00626959
Citrobacter		54	638	0.0846395
Enterobacter	Col(pB8919)	1	1232	0.000811688
Enterobacter	Col(pHAD28)	15	1232	0.0121753
Enterobacter	Col440I	7	1232	0.00568182
Enterobacter	Col440II	5	1232	0.00405844
Enterobacter	ColE10	6	1232	0.00487013
Enterobacter	ColKP3	11	1232	0.00892857
Enterobacter	ColRNAI	4	1232	0.00324675
Enterobacter	IncA	9	1232	0.00730519
Enterobacter	IncC	36	1232	0.0292208
Enterobacter	IncFIA	1	1232	0.000811688
Enterobacter	IncFIA(HI1)	33	1232	0.0267857
Enterobacter	IncFIA(pBK30683)	6	1232	0.00487013
Enterobacter	IncFIB(K)	37	1232	0.0300325
Enterobacter	IncFIB(K)(pCAV1099-114)	1	1232	0.000811688
Enterobacter	IncFIB(pB171)	36	1232	0.0292208
Enterobacter	IncFIB(pECLA)	129	1232	0.104708
Enterobacter	IncFIB(pENTAS01)	6	1232	0.00487013
Enterobacter	IncFIB(pENTE01)	28	1232	0.0227273
Enterobacter	IncFIB(pHCM2)	43	1232	0.0349026
Enterobacter	IncFIB(pQil)	7	1232	0.00568182
Enterobacter	IncFII	5	1232	0.00405844
Enterobacter	IncFII(K)	3	1232	0.00243506
Enterobacter	IncFII(S)	1	1232	0.000811688
Enterobacter	IncFII(SARC14)	3	1232	0.00243506
Enterobacter	IncFII(Yp)	81	1232	0.0657468
Enterobacter	IncFII(p14)	7	1232	0.00568182
Enterobacter	IncFII(pAR0022)	82	1232	0.0665584
Enterobacter	IncFII(pBK30683)	2	1232	0.00162338
Enterobacter	IncFII(pCoo)	2	1232	0.00162338
Enterobacter	IncFII(pECLA)	149	1232	0.120942
Enterobacter	IncFII(pENTA)	6	1232	0.00487013
Enterobacter	IncFII(pHN7A8)	2	1232	0.00162338
Enterobacter	IncFII(pKP91)	3	1232	0.00243506
Enterobacter	IncFII(pKPX1)	7	1232	0.00568182
Enterobacter	IncFII(pSDP9R)	1	1232	0.000811688
Enterobacter	IncFII(pSFO)	3	1232	0.00243506
Enterobacter	IncHI1A	6	1232	0.00487013
Enterobacter	IncHI1A(NDM-CIT)	8	1232	0.00649351
Enterobacter	IncHI1B(R27)	6	1232	0.00487013
Enterobacter	IncHI1B(pNDM-CIT)	9	1232	0.00730519
Enterobacter	IncHI1B(pNDM-MAR)	2	1232	0.00162338
Enterobacter	IncHI2	271	1232	0.219968
Enterobacter	IncHI2A	268	1232	0.217532
Enterobacter	IncI1-I(Alpha)	1	1232	0.000811688
Enterobacter	IncL	92	1232	0.0746753
Enterobacter	IncM1	12	1232	0.00974026
Enterobacter	IncM2	17	1232	0.0137987
Enterobacter	IncN	54	1232	0.0438312
Enterobacter	IncN2	9	1232	0.00730519
Enterobacter	IncN3	13	1232	0.0105519
Enterobacter	IncN4	1	1232	0.000811688
Enterobacter	IncN5	2	1232	0.00162338
Enterobacter	IncP1	4	1232	0.00324675
Enterobacter	IncP6	16	1232	0.012987
Enterobacter	IncQ1	12	1232	0.00974026
Enterobacter	IncQ2	5	1232	0.00405844
Enterobacter	IncR	76	1232	0.0616883
Enterobacter	IncU	4	1232	0.00324675
Enterobacter	IncW	2	1232	0.00162338
Enterobacter	IncX1	1	1232	0.000811688
Enterobacter	IncX10	1	1232	0.000811688
Enterobacter	IncX2	1	1232	0.000811688
Enterobacter	IncX3	100	1232	0.0811688
Enterobacter	IncX4	1	1232	0.000811688
Enterobacter	IncX5	7	1232	0.00568182
Enterobacter	IncX6	1	1232	0.000811688
Enterobacter	IncY	3	1232	0.00243506
Enterobacter	pKP1433	2	1232	0.00162338
Enterobacter	pKPC-CAV1193	27	1232	0.0219156
Enterobacter	pKPC-CAV1321	6	1232	0.00487013
Enterobacter	pXuzhou21	1	1232	0.000811688
Enterobacter	repB	1	1232	0.000811688
Enterobacter	repB(R1701)	15	1232	0.0121753
Enterobacter	repE(pEh60-7)	31	1232	0.0251623
Enterobacter	repFIB	2	1232	0.00162338
Enterobacter	repHI5B	3	1232	0.00243506
Enterobacter		76	1232	0.0616883
Enterococcus	rep1	109	1324	0.0823263
Enterococcus	rep11a	50	1324	0.0377644
Enterococcus	rep11c	1	1324	0.000755287
Enterococcus	rep13	2	1324	0.00151057
Enterococcus	rep14a	39	1324	0.0294562
Enterococcus	rep14b	21	1324	0.015861
Enterococcus	rep15	4	1324	0.00302115
Enterococcus	rep17	138	1324	0.10423
Enterococcus	rep18a	5	1324	0.00377644
Enterococcus	rep18b	40	1324	0.0302115
Enterococcus	rep19c	1	1324	0.000755287
Enterococcus	rep2	397	1324	0.299849
Enterococcus	rep21	4	1324	0.00302115
Enterococcus	rep22	10	1324	0.00755287
Enterococcus	rep27	4	1324	0.00302115
Enterococcus	rep29	22	1324	0.0166163
Enterococcus	rep31	3	1324	0.00226586
Enterococcus	rep32	4	1324	0.00302115
Enterococcus	rep33	16	1324	0.0120846
Enterococcus	rep6	6	1324	0.00453172
Enterococcus	rep7a	76	1324	0.0574018
Enterococcus	rep7b	4	1324	0.00302115
Enterococcus	rep8b	1	1324	0.000755287
Enterococcus	rep9a	125	1324	0.0944109
Enterococcus	rep9b	113	1324	0.0853474
Enterococcus	rep9c	43	1324	0.0324773
Enterococcus	repUS1	59	1324	0.0445619
Enterococcus	repUS11	36	1324	0.0271903
Enterococcus	repUS12	57	1324	0.0430514
Enterococcus	repUS15	197	1324	0.148792
Enterococcus	repUS18	4	1324	0.00302115
Enterococcus	repUS24	4	1324	0.00302115
Enterococcus	repUS28	2	1324	0.00151057
Enterococcus	repUS40	10	1324	0.00755287
Enterococcus	repUS43	139	1324	0.104985
Enterococcus	repUS47	10	1324	0.00755287
Enterococcus	repUS52	2	1324	0.00151057
Enterococcus	repUS56	4	1324	0.00302115
Enterococcus	repUS7	15	1324	0.0113293
Enterococcus		137	1324	0.103474
Escherichia	Col(BS512)	1	6487	0.000154154
Escherichia	Col(MG828)	3	6487	0.000462463
Escherichia	Col(MGD2)	2	6487	0.000308309
Escherichia	Col(pHAD28)	172	6487	0.0265146
Escherichia	Col156	393	6487	0.0605827
Escherichia	Col3M	7	6487	0.00107908
Escherichia	Col440I	16	6487	0.00246647
Escherichia	Col440II	2	6487	0.000308309
Escherichia	Col8282	1	6487	0.000154154
Escherichia	ColE10	6	6487	0.000924927
Escherichia	ColKP3	84	6487	0.012949
Escherichia	ColRNAI	64	6487	0.00986589
Escherichia	ColpEC648	1	6487	0.000154154
Escherichia	IncA	6	6487	0.000924927
Escherichia	IncB/O/K/Z	231	6487	0.0356097
Escherichia	IncC	182	6487	0.0280561
Escherichia	IncFIA	948	6487	0.146138
Escherichia	IncFIA(HI1)	223	6487	0.0343764
Escherichia	IncFIA(pBK30683)	7	6487	0.00107908
Escherichia	IncFIB(AP001918)	1458	6487	0.224757
Escherichia	IncFIB(H89-PhagePlasmid)	23	6487	0.00354555
Escherichia	IncFIB(K)	199	6487	0.0306767
Escherichia	IncFIB(pB171)	65	6487	0.01002
Escherichia	IncFIB(pECLA)	6	6487	0.000924927
Escherichia	IncFIB(pENTAS01)	1	6487	0.000154154
Escherichia	IncFIB(pHCM2)	11	6487	0.0016957
Escherichia	IncFIB(pKPHS1)	1	6487	0.000154154
Escherichia	IncFIB(pLF82-PhagePlasmid)	5	6487	0.000770772
Escherichia	IncFIB(pN55391)	2	6487	0.000308309
Escherichia	IncFIB(pNDM-Mar)	9	6487	0.00138739
Escherichia	IncFIB(pQil)	9	6487	0.00138739
Escherichia	IncFIC(FII)	312	6487	0.0480962
Escherichia	IncFII	1028	6487	0.158471
Escherichia	IncFII(29)	136	6487	0.020965
Escherichia	IncFII(K)	27	6487	0.00416217
Escherichia	IncFII(S)	3	6487	0.000462463
Escherichia	IncFII(SARC14)	3	6487	0.000462463
Escherichia	IncFII(Yp)	16	6487	0.00246647
Escherichia	IncFII(pAMA1167-NDM-5)	77	6487	0.0118699
Escherichia	IncFII(pAR0022)	13	6487	0.00200401
Escherichia	IncFII(pBK30683)	3	6487	0.000462463
Escherichia	IncFII(pCRY)	7	6487	0.00107908
Escherichia	IncFII(pCoo)	129	6487	0.0198859
Escherichia	IncFII(pECLA)	2	6487	0.000308309
Escherichia	IncFII(pEH01)	3	6487	0.000462463
Escherichia	IncFII(pHN7A8)	176	6487	0.0271312
Escherichia	IncFII(pKP91)	2	6487	0.000308309
Escherichia	IncFII(pKPX1)	2	6487	0.000308309
Escherichia	IncFII(pRSB107)	320	6487	0.0493294
Escherichia	IncFII(pSDP9R)	1	6487	0.000154154
Escherichia	IncFII(pSE11)	66	6487	0.0101742
Escherichia	IncHI1A	117	6487	0.0180361
Escherichia	IncHI1A(NDM-CIT)	3	6487	0.000462463
Escherichia	IncHI1B(R27)	117	6487	0.0180361
Escherichia	IncHI1B(pNDM-CIT)	45	6487	0.00693695
Escherichia	IncHI1B(pNDM-MAR)	36	6487	0.00554956
Escherichia	IncHI2	373	6487	0.0574996
Escherichia	IncHI2A	373	6487	0.0574996
Escherichia	IncI(Gamma)	88	6487	0.0135656
Escherichia	IncI1-I(Alpha)	559	6487	0.0861723
Escherichia	IncI2	166	6487	0.0255896
Escherichia	IncI2(Delta)	151	6487	0.0232773
Escherichia	IncL	61	6487	0.00940342
Escherichia	IncM1	13	6487	0.00200401
Escherichia	IncM2	17	6487	0.00262063
Escherichia	IncN	387	6487	0.0596578
Escherichia	IncN2	13	6487	0.00200401
Escherichia	IncN3	8	6487	0.00123324
Escherichia	IncN4	8	6487	0.00123324
Escherichia	IncP1	56	6487	0.00863265
Escherichia	IncP6	6	6487	0.000924927
Escherichia	IncQ1	314	6487	0.0484045
Escherichia	IncQ2	3	6487	0.000462463
Escherichia	IncR	116	6487	0.0178819
Escherichia	IncT	1	6487	0.000154154
Escherichia	IncU	9	6487	0.00138739
Escherichia	IncW	2	6487	0.000308309
Escherichia	IncX1	380	6487	0.0585787
Escherichia	IncX10	1	6487	0.000154154
Escherichia	IncX2	13	6487	0.00200401
Escherichia	IncX3	407	6487	0.0627409
Escherichia	IncX4	222	6487	0.0342223
Escherichia	IncX5	2	6487	0.000308309
Escherichia	IncY	146	6487	0.0225066
Escherichia	RepB	4	6487	0.000616618
Escherichia	p0111	156	6487	0.0240481
Escherichia	pESA2	8	6487	0.00123324
Escherichia	pKPC-CAV1193	3	6487	0.000462463
Escherichia	pKPC-CAV1321	3	6487	0.000462463
Escherichia	rep22	3	6487	0.000462463
Escherichia	repA(dmsm701b	1	6487	0.000154154
Escherichia	repA(pKOX)	1	6487	0.000154154
Escherichia	repB	29	6487	0.00447048
Escherichia	repB(R1701)	18	6487	0.00277478
Escherichia	repUS18	3	6487	0.000462463
Escherichia		153	6487	0.0235856
Klebsiella	Col(CriePir75)	1	7664	0.00013048
Klebsiella	Col(MG828)	2	7664	0.00026096
Klebsiella	Col(MGD2)	1	7664	0.00013048
Klebsiella	Col(pHAD28)	104	7664	0.0135699
Klebsiella	Col(pWES)	1	7664	0.00013048
Klebsiella	Col156	18	7664	0.00234864
Klebsiella	Col3M	1	7664	0.00013048
Klebsiella	Col440I	30	7664	0.00391441
Klebsiella	Col440II	2	7664	0.00026096
Klebsiella	Col8282	1	7664	0.00013048
Klebsiella	ColKP3	170	7664	0.0221816
Klebsiella	ColRNAI	240	7664	0.0313152
Klebsiella	IncA	9	7664	0.00117432
Klebsiella	IncB/O/K/Z	8	7664	0.00104384
Klebsiella	IncC	328	7664	0.0427975
Klebsiella	IncFIA	54	7664	0.00704593
Klebsiella	IncFIA(HI1)	335	7664	0.0437109
Klebsiella	IncFIA(pBK30683)	67	7664	0.00874217
Klebsiella	IncFIB(AP001918)	49	7664	0.00639353
Klebsiella	IncFIB(K)	1427	7664	0.186195
Klebsiella	IncFIB(K)(pCAV1099-114)	263	7664	0.0343163
Klebsiella	IncFIB(S)	1	7664	0.00013048
Klebsiella	IncFIB(pB171)	32	7664	0.00417537
Klebsiella	IncFIB(pECLA)	1	7664	0.00013048
Klebsiella	IncFIB(pHCM2)	1	7664	0.00013048
Klebsiella	IncFIB(pKPHS1)	45	7664	0.00587161
Klebsiella	IncFIB(pN55391)	1	7664	0.00013048
Klebsiella	IncFIB(pNDM-Mar)	411	7664	0.0536273
Klebsiella	IncFIB(pQil)	376	7664	0.0490605
Klebsiella	IncFIC(FII)	10	7664	0.0013048
Klebsiella	IncFII	131	7664	0.0170929
Klebsiella	IncFII(29)	6	7664	0.000782881
Klebsiella	IncFII(Cf)	1	7664	0.00013048
Klebsiella	IncFII(K)	1610	7664	0.210073
Klebsiella	IncFII(S)	6	7664	0.000782881
Klebsiella	IncFII(SARC14)	6	7664	0.000782881
Klebsiella	IncFII(Y)	4	7664	0.000521921
Klebsiella	IncFII(Yp)	136	7664	0.0177453
Klebsiella	IncFII(p14)	15	7664	0.0019572
Klebsiella	IncFII(pAMA1167-NDM-5)	29	7664	0.00378392
Klebsiella	IncFII(pAR0022)	388	7664	0.0506263
Klebsiella	IncFII(pBK30683)	109	7664	0.0142223
Klebsiella	IncFII(pCRY)	1	7664	0.00013048
Klebsiella	IncFII(pCTU2)	1	7664	0.00013048
Klebsiella	IncFII(pCoo)	4	7664	0.000521921
Klebsiella	IncFII(pECLA)	1	7664	0.00013048
Klebsiella	IncFII(pHN7A8)	532	7664	0.0694154
Klebsiella	IncFII(pKP91)	242	7664	0.0315762
Klebsiella	IncFII(pKPX1)	38	7664	0.00495825
Klebsiella	IncFII(pMET)	3	7664	0.000391441
Klebsiella	IncFII(pRSB107)	5	7664	0.000652401
Klebsiella	IncFII(pSDP9R)	202	7664	0.026357
Klebsiella	IncFII(pSE11)	21	7664	0.00274008
Klebsiella	IncFII(pSFO)	3	7664	0.000391441
Klebsiella	IncHI1A	12	7664	0.00156576
Klebsiella	IncHI1A(NDM-CIT)	13	7664	0.00169624
Klebsiella	IncHI1B(R27)	12	7664	0.00156576
Klebsiella	IncHI1B(pNDM-CIT)	13	7664	0.00169624
Klebsiella	IncHI1B(pNDM-MAR)	802	7664	0.104645
Klebsiella	IncHI2	62	7664	0.00808977
Klebsiella	IncHI2A	62	7664	0.00808977
Klebsiella	IncI1-I(Alpha)	23	7664	0.00300104
Klebsiella	IncI2	10	7664	0.0013048
Klebsiella	IncI2(Delta)	9	7664	0.00117432
Klebsiella	IncL	474	7664	0.0618476
Klebsiella	IncM1	75	7664	0.00978601
Klebsiella	IncM2	46	7664	0.00600209
Klebsiella	IncN	250	7664	0.03262
Klebsiella	IncN2	18	7664	0.00234864
Klebsiella	IncN3	15	7664	0.0019572
Klebsiella	IncN4	5	7664	0.000652401
Klebsiella	IncP1	7	7664	0.000913361
Klebsiella	IncP6	38	7664	0.00495825
Klebsiella	IncQ1	145	7664	0.0189196
Klebsiella	IncQ2	14	7664	0.00182672
Klebsiella	IncR	1154	7664	0.150574
Klebsiella	IncU	40	7664	0.00521921
Klebsiella	IncX1	40	7664	0.00521921
Klebsiella	IncX3	390	7664	0.0508873
Klebsiella	IncX4	31	7664	0.00404489
Klebsiella	IncX5	14	7664	0.00182672
Klebsiella	IncX6	11	7664	0.00143528
Klebsiella	IncX8	1	7664	0.00013048
Klebsiella	IncY	7	7664	0.000913361
Klebsiella	RepB	239	7664	0.0311848
Klebsiella	p0111	2	7664	0.00026096
Klebsiella	pKP1433	1	7664	0.00013048
Klebsiella	pKPC-CAV1193	30	7664	0.00391441
Klebsiella	pKPC-CAV1320	1	7664	0.00013048
Klebsiella	pKPC-CAV1321	15	7664	0.0019572
Klebsiella	rep13	1	7664	0.00013048
Klebsiella	rep24a	1	7664	0.00013048
Klebsiella	repA(dmsm701b	2	7664	0.00026096
Klebsiella	repA(p447)	1	7664	0.00013048
Klebsiella	repA(pKOX)	1	7664	0.00013048
Klebsiella	repB	448	7664	0.0584551
Klebsiella	repB(R1701)	575	7664	0.0750261
Klebsiella	repFIB	160	7664	0.0208768
Klebsiella	repHI5B	74	7664	0.00965553
Klebsiella		162	7664	0.0211378
Pseudomonas	Col(pHAD28)	1	384	0.00260417
Pseudomonas	IncC	1	384	0.00260417
Pseudomonas	IncFII	1	384	0.00260417
Pseudomonas	IncN	1	384	0.00260417
Pseudomonas	IncP1	11	384	0.0286458
Pseudomonas	IncP6	9	384	0.0234375
Pseudomonas	IncQ1	2	384	0.00520833
Pseudomonas	IncQ2	8	384	0.0208333
Pseudomonas	IncR	1	384	0.00260417
Pseudomonas	IncU	4	384	0.0104167
Pseudomonas	rep7a	1	384	0.00260417
Pseudomonas		345	384	0.898438
Salmonella	Col(pHAD28)	71	1624	0.0437192
Salmonella	Col(pWES)	1	1624	0.000615764
Salmonella	Col156	1	1624	0.000615764
Salmonella	Col3M	2	1624	0.00123153
Salmonella	Col440I	4	1624	0.00246305
Salmonella	Col440II	11	1624	0.0067734
Salmonella	Col8282	1	1624	0.000615764
Salmonella	ColE10	4	1624	0.00246305
Salmonella	ColRNAI	33	1624	0.0203202
Salmonella	IncA	4	1624	0.00246305
Salmonella	IncB/O/K/Z	6	1624	0.00369458
Salmonella	IncC	212	1624	0.130542
Salmonella	IncFIA	27	1624	0.0166256
Salmonella	IncFIA(HI1)	68	1624	0.0418719
Salmonella	IncFIB(AP001918)	79	1624	0.0486453
Salmonella	IncFIB(K)	41	1624	0.0252463
Salmonella	IncFIB(S)	65	1624	0.0400246
Salmonella	IncFIB(pB171)	6	1624	0.00369458
Salmonella	IncFIB(pECLA)	2	1624	0.00123153
Salmonella	IncFIB(pN55391)	134	1624	0.0825123
Salmonella	IncFIB(pQil)	1	1624	0.000615764
Salmonella	IncFIC(FII)	36	1624	0.0221675
Salmonella	IncFII	49	1624	0.0301724
Salmonella	IncFII(29)	1	1624	0.000615764
Salmonella	IncFII(S)	77	1624	0.0474138
Salmonella	IncFII(SARC14)	4	1624	0.00246305
Salmonella	IncFII(p14)	2	1624	0.00123153
Salmonella	IncFII(p96A)	1	1624	0.000615764
Salmonella	IncFII(pAR0022)	75	1624	0.0461823
Salmonella	IncFII(pCRY)	1	1624	0.000615764
Salmonella	IncFII(pCoo)	14	1624	0.00862069
Salmonella	IncFII(pECLA)	2	1624	0.00123153
Salmonella	IncFII(pHN7A8)	20	1624	0.0123153
Salmonella	IncFII(pRSB107)	3	1624	0.00184729
Salmonella	IncHI1A	74	1624	0.0455665
Salmonella	IncHI1A(NDM-CIT)	4	1624	0.00246305
Salmonella	IncHI1B(R27)	74	1624	0.0455665
Salmonella	IncHI1B(pNDM-CIT)	4	1624	0.00246305
Salmonella	IncHI2	342	1624	0.210591
Salmonella	IncHI2A	336	1624	0.206897
Salmonella	IncI(Gamma)	8	1624	0.00492611
Salmonella	IncI1-I(Alpha)	165	1624	0.101601
Salmonella	IncI2	14	1624	0.00862069
Salmonella	IncI2(Delta)	16	1624	0.00985222
Salmonella	IncL	5	1624	0.00307882
Salmonella	IncM1	2	1624	0.00123153
Salmonella	IncM2	3	1624	0.00184729
Salmonella	IncN	79	1624	0.0486453
Salmonella	IncN2	2	1624	0.00123153
Salmonella	IncN4	2	1624	0.00123153
Salmonella	IncP1	4	1624	0.00246305
Salmonella	IncQ1	125	1624	0.0769704
Salmonella	IncQ2	7	1624	0.00431034
Salmonella	IncR	21	1624	0.012931
Salmonella	IncU	1	1624	0.000615764
Salmonella	IncW	2	1624	0.00123153
Salmonella	IncX1	98	1624	0.0603448
Salmonella	IncX3	17	1624	0.010468
Salmonella	IncX4	47	1624	0.0289409
Salmonella	IncY	8	1624	0.00492611
Salmonella	p0111	17	1624	0.010468
Salmonella	pKPC-CAV1321	2	1624	0.00123153
Salmonella		42	1624	0.0258621
Shigella	Col(pHAD28)	51	347	0.146974
Shigella	Col156	2	347	0.00576369
Shigella	ColKP3	1	347	0.00288184
Shigella	ColRNAI	3	347	0.00864553
Shigella	IncB/O/K/Z	51	347	0.146974
Shigella	IncFIA	8	347	0.0230548
Shigella	IncFIA(HI1)	3	347	0.00864553
Shigella	IncFIB(AP001918)	19	347	0.054755
Shigella	IncFIB(H89-PhagePlasmid)	1	347	0.00288184
Shigella	IncFIB(K)	18	347	0.0518732
Shigella	IncFIB(pB171)	1	347	0.00288184
Shigella	IncFIB(pHCM2)	1	347	0.00288184
Shigella	IncFIB(pNDM-Mar)	1	347	0.00288184
Shigella	IncFIC(FII)	11	347	0.0317003
Shigella	IncFII	73	347	0.210375
Shigella	IncFII(K)	1	347	0.00288184
Shigella	IncFII(pCoo)	5	347	0.0144092
Shigella	IncFII(pHN7A8)	5	347	0.0144092
Shigella	IncFII(pRSB107)	1	347	0.00288184
Shigella	IncFII(pSDP9R)	1	347	0.00288184
Shigella	IncFII(pSE11)	22	347	0.0634006
Shigella	IncHI1B(pNDM-MAR)	1	347	0.00288184
Shigella	IncHI2	2	347	0.00576369
Shigella	IncHI2A	2	347	0.00576369
Shigella	IncI1-I(Alpha)	36	347	0.103746
Shigella	IncI2	13	347	0.037464
Shigella	IncI2(Delta)	13	347	0.037464
Shigella	IncN	4	347	0.0115274
Shigella	IncQ1	5	347	0.0144092
Shigella	IncR	4	347	0.0115274
Shigella	IncX1	21	347	0.0605187
Shigella	IncX3	5	347	0.0144092
Shigella	IncX4	1	347	0.00288184
Shigella	IncY	5	347	0.0144092
Shigella	p0111	3	347	0.00864553
Shigella	repB(R1701)	1	347	0.00288184
Shigella		2	347	0.00576369
Staphylococcus	ColRNAI	4	2044	0.00195695
Staphylococcus	rep10	115	2044	0.0562622
Staphylococcus	rep10b	2	2044	0.000978474
Staphylococcus	rep13	75	2044	0.0366928
Staphylococcus	rep14a	3	2044	0.00146771
Staphylococcus	rep15	156	2044	0.0763209
Staphylococcus	rep16	805	2044	0.393836
Staphylococcus	rep17	3	2044	0.00146771
Staphylococcus	rep19	557	2044	0.272505
Staphylococcus	rep19a	1	2044	0.000489237
Staphylococcus	rep19b	10	2044	0.00489237
Staphylococcus	rep19c	36	2044	0.0176125
Staphylococcus	rep2	3	2044	0.00146771
Staphylococcus	rep20	409	2044	0.200098
Staphylococcus	rep21	446	2044	0.2182
Staphylococcus	rep22	61	2044	0.0298434
Staphylococcus	rep23	7	2044	0.00342466
Staphylococcus	rep24a	13	2044	0.00636008
Staphylococcus	rep24b	6	2044	0.00293542
Staphylococcus	rep24c	9	2044	0.00440313
Staphylococcus	rep39	55	2044	0.026908
Staphylococcus	rep40	12	2044	0.00587084
Staphylococcus	rep5a	334	2044	0.163405
Staphylococcus	rep5b	10	2044	0.00489237
Staphylococcus	rep5c	4	2044	0.00195695
Staphylococcus	rep5d	15	2044	0.00733855
Staphylococcus	rep5e	21	2044	0.010274
Staphylococcus	rep7a	195	2044	0.0954012
Staphylococcus	rep7b	6	2044	0.00293542
Staphylococcus	repUS10	1	2044	0.000489237
Staphylococcus	repUS12	25	2044	0.0122309
Staphylococcus	repUS16	6	2044	0.00293542
Staphylococcus	repUS17	1	2044	0.000489237
Staphylococcus	repUS18	6	2044	0.00293542
Staphylococcus	repUS20	3	2044	0.00146771
Staphylococcus	repUS22	23	2044	0.0112524
Staphylococcus	repUS23	16	2044	0.00782779
Staphylococcus	repUS35	4	2044	0.00195695
Staphylococcus	repUS44	1	2044	0.000489237
Staphylococcus	repUS45	1	2044	0.000489237
Staphylococcus	repUS46	34	2044	0.0166341
Staphylococcus	repUS5	86	2044	0.0420744
Staphylococcus	repUS51	1	2044	0.000489237
Staphylococcus	repUS70	82	2044	0.0401174
Staphylococcus	repUS76	28	2044	0.0136986
Staphylococcus	repUS9	7	2044	0.00342466
Staphylococcus		55	2044	0.026908

## Sheet: S5. Incompatibility Group by Sp
Species	Incompatibility Group	Absolute frequency	Total sequences	Relative frequency
Acetobacter pasteurianus	ColRNAI	1	1	100
Achromobacter xylosoxidans	IncP1	1	1	100
Acinetobacter sp.	IncFII	1	1	100
Actinobacillus pleuropneumoniae	IncQ1	4	4	100
Aeromonas allosaccharophila	IncQ2	1	1	100
Aeromonas caviae	IncP1	2	17	11.76
Aeromonas caviae	IncP6	5	17	29.41
Aeromonas caviae	IncQ1	2	17	11.76
Aeromonas caviae	IncQ2	4	17	23.53
Aeromonas caviae	IncU	4	17	23.53
Aeromonas hydrophila	ColKP3	3	24	12.5
Aeromonas hydrophila	IncA	1	24	4.17
Aeromonas hydrophila	IncC	5	24	20.83
Aeromonas hydrophila	IncP1	2	24	8.33
Aeromonas hydrophila	IncP6	6	24	25
Aeromonas hydrophila	IncQ1	2	24	8.33
Aeromonas hydrophila	IncQ2	3	24	12.5
Aeromonas hydrophila	IncU	2	24	8.33
Aeromonas media	IncU	1	1	100
Aeromonas salmonicida	IncC	1	11	9.09
Aeromonas salmonicida	IncQ2	8	11	72.73
Aeromonas salmonicida	IncU	2	11	18.18
Aeromonas sobria	IncU	1	1	100
Aeromonas sp.	IncA	1	6	16.67
Aeromonas sp.	IncC	1	6	16.67
Aeromonas sp.	IncP6	1	6	16.67
Aeromonas sp.	IncQ2	1	6	16.67
Aeromonas sp.	IncU	2	6	33.33
Aeromonas taiwanensis	IncP6	3	3	100
Aeromonas taiwanensis	IncQ2	3	3	100
Aeromonas veronii	ColRNAI	1	11	9.09
Aeromonas veronii	IncA	1	11	9.09
Aeromonas veronii	IncC	1	11	9.09
Aeromonas veronii	IncP6	4	11	36.36
Aeromonas veronii	IncQ2	1	11	9.09
Aeromonas veronii	IncU	3	11	27.27
Agrobacterium fabrum	ColRNAI	2	4	50
Agrobacterium fabrum	IncP1	1	4	25
Agrobacterium fabrum	IncW	1	4	25
Agrobacterium leguminum	IncP1	1	1	100
Alcaligenes faecalis	IncW	1	1	100
Alicycliphilus denitrificans	IncP1	1	1	100
Alicyclobacillus fastidiosus	IncFIA	1	1	100
Aminobacter sp.	IncP1	1	1	100
Atlantibacter hermannii	IncFIB(pENTE01)	2	2	100
Atlantibacter subterranea	IncX3	1	1	100
Azotobacter vinelandii	ColRNAI	1	1	100
Bacillus cereus	ColRNAI	1	4	25
Bacillus cereus	rep22	1	4	25
Bacillus cereus	rep3	1	4	25
Bacillus cereus	repUS12	1	4	25
Bacillus intermedius	ColRNAI	1	1	100
Bacillus paranthracis	repUS47	1	1	100
Bacillus safensis	ColRNAI	1	1	100
Bacillus sp.	repUS18	2	2	100
Bacillus subtilis	ColRNAI	2	3	66.67
Bacillus subtilis	rep1	1	3	33.33
Bacillus subtilis	rep22	1	3	33.33
Bacillus subtilis	rep34	1	3	33.33
Bacillus thuringiensis	ColRNAI	1	1	100
Bacillus tropicus	ColRNAI	1	1	100
Bacillus velezensis	rep22	1	2	50
Bacillus velezensis	repUS12	1	2	50
Bacterium 36B	Col156	1	1	100
Bacterium 72B	IncU	1	1	100
Bacterium plasmid	IncN	1	1	100
Bacterium voucher	IncP1	5	5	100
Bibersteinia trehalosi	IncQ1	1	1	100
Bordetella bronchiseptica	IncP1	1	1	100
Bordetella pertussis	IncP1	1	1	100
Brucella anthropi	Col3M	4	4	100
Burkholderia multivorans	Col(pHAD28)	1	1	100
Buttiauxella sp.	IncFIB(pHCM2)	1	1	100
Caballeronia grimmiae	IncP1	1	1	100
Chitinibacter bivalviorum	IncP6	1	1	100
Citrobacter amalonaticus	IncC	1	8	12.5
Citrobacter amalonaticus	IncFIB(pB171)	1	8	12.5
Citrobacter amalonaticus	IncFII	1	8	12.5
Citrobacter amalonaticus	IncFII(S)	1	8	12.5
Citrobacter amalonaticus	IncI2	1	8	12.5
Citrobacter amalonaticus	IncL	1	8	12.5
Citrobacter amalonaticus	IncN	2	8	25
Citrobacter amalonaticus	IncN3	1	8	12.5
Citrobacter amalonaticus	IncX10	1	8	12.5
Citrobacter arsenatis	IncFIA(HI1)(pAR0022)	1	1	100
Citrobacter arsenatis	IncFII(pAR0022)	1	1	100
Citrobacter braakii	Col(pHAD28)	1	20	5
Citrobacter braakii	IncC	2	20	10
Citrobacter braakii	IncFIB(K)	1	20	5
Citrobacter braakii	IncFII(Y)	1	20	5
Citrobacter braakii	IncFII(pAR0022)	1	20	5
Citrobacter braakii	IncHI1A(NDM-CIT)	1	20	5
Citrobacter braakii	IncHI1B(pNDM-CIT)	1	20	5
Citrobacter braakii	IncHI2	4	20	20
Citrobacter braakii	IncHI2A	4	20	20
Citrobacter braakii	IncI2	2	20	10
Citrobacter braakii	IncP6	3	20	15
Citrobacter braakii	IncQ2	1	20	5
Citrobacter braakii	IncR	3	20	15
Citrobacter braakii	IncU	1	20	5
Citrobacter braakii	IncX3	1	20	5
Citrobacter braakii	IncX5	1	20	5
Citrobacter cronae	Col(pHAD28)	1	1	100
Citrobacter europaeus	IncL	1	2	50
Citrobacter europaeus	IncX3	1	2	50
Citrobacter farmeri	IncFIB(pB171)	1	6	16.67
Citrobacter farmeri	IncFII(K)	1	6	16.67
Citrobacter farmeri	IncFII(Yp)	1	6	16.67
Citrobacter farmeri	IncFII(pAR0022)	1	6	16.67
Citrobacter farmeri	IncHI2	1	6	16.67
Citrobacter farmeri	IncHI2A	1	6	16.67
Citrobacter farmeri	IncN2	2	6	33.33
Citrobacter farmeri	IncR	1	6	16.67
Citrobacter farmeri	pKPC-CAV1321	1	6	16.67
Citrobacter freundii	Col(pHAD28)	16	396	4.04
Citrobacter freundii	Col3M	2	396	0.51
Citrobacter freundii	Col440II	2	396	0.51
Citrobacter freundii	ColKP3	1	396	0.25
Citrobacter freundii	ColRNAI	1	396	0.25
Citrobacter freundii	IncA	8	396	2.02
Citrobacter freundii	IncC	48	396	12.12
Citrobacter freundii	IncFIA	1	396	0.25
Citrobacter freundii	IncFIA(HI1)	5	396	1.26
Citrobacter freundii	IncFIA(HI1)(pAR0022)	6	396	1.52
Citrobacter freundii	IncFIA(pBK30683)	1	396	0.25
Citrobacter freundii	IncFIB(AP001918)	2	396	0.51
Citrobacter freundii	IncFIB(K)	9	396	2.27
Citrobacter freundii	IncFIB(pB171)	45	396	11.36
Citrobacter freundii	IncFIB(pHCM2)	3	396	0.76
Citrobacter freundii	IncFIB(pNDM-Mar)	1	396	0.25
Citrobacter freundii	IncFII	4	396	1.01
Citrobacter freundii	IncFII(Cf)	7	396	1.77
Citrobacter freundii	IncFII(K)	2	396	0.51
Citrobacter freundii	IncFII(S)	23	396	5.81
Citrobacter freundii	IncFII(SARC14)	24	396	6.06
Citrobacter freundii	IncFII(Yp)	19	396	4.8
Citrobacter freundii	IncFII(p14)	6	396	1.52
Citrobacter freundii	IncFII(pAMA1167-NDM-5)	1	396	0.25
Citrobacter freundii	IncFII(pAR0022)	25	396	6.31
Citrobacter freundii	IncFII(pBK30683)	1	396	0.25
Citrobacter freundii	IncFII(pCRY)	1	396	0.25
Citrobacter freundii	IncFII(pECLA)	2	396	0.51
Citrobacter freundii	IncFII(pHN7A8)	3	396	0.76
Citrobacter freundii	IncFII(pSDP9R)	1	396	0.25
Citrobacter freundii	IncFII(pSFO)	1	396	0.25
Citrobacter freundii	IncHI1A(NDM-CIT)	17	396	4.29
Citrobacter freundii	IncHI1B(pNDM-CIT)	18	396	4.55
Citrobacter freundii	IncHI1B(pNDM-MAR)	1	396	0.25
Citrobacter freundii	IncHI2	26	396	6.57
Citrobacter freundii	IncHI2A	26	396	6.57
Citrobacter freundii	IncL	20	396	5.05
Citrobacter freundii	IncM1	9	396	2.27
Citrobacter freundii	IncM2	5	396	1.26
Citrobacter freundii	IncN	28	396	7.07
Citrobacter freundii	IncN2	1	396	0.25
Citrobacter freundii	IncN3	3	396	0.76
Citrobacter freundii	IncN4	2	396	0.51
Citrobacter freundii	IncP1	2	396	0.51
Citrobacter freundii	IncP6	11	396	2.78
Citrobacter freundii	IncQ1	4	396	1.01
Citrobacter freundii	IncQ2	1	396	0.25
Citrobacter freundii	IncR	24	396	6.06
Citrobacter freundii	IncT	1	396	0.25
Citrobacter freundii	IncU	4	396	1.01
Citrobacter freundii	IncX1	3	396	0.76
Citrobacter freundii	IncX10	1	396	0.25
Citrobacter freundii	IncX3	32	396	8.08
Citrobacter freundii	IncX5	2	396	0.51
Citrobacter freundii	IncY	1	396	0.25
Citrobacter freundii	pKP1433	1	396	0.25
Citrobacter freundii	pKPC-CAV1193	12	396	3.03
Citrobacter freundii	pKPC-CAV1321	44	396	11.11
Citrobacter freundii	repE(pEh60-7)	4	396	1.01
Citrobacter gillenii	IncC	1	1	100
Citrobacter koseri	ColRNAI	1	17	5.88
Citrobacter koseri	IncB/O/K/Z	1	17	5.88
Citrobacter koseri	IncFII(pBK30683)	2	17	11.76
Citrobacter koseri	IncFII(pHN7A8)	1	17	5.88
Citrobacter koseri	IncFII(pSDP9R)	1	17	5.88
Citrobacter koseri	IncHI2	3	17	17.65
Citrobacter koseri	IncHI2A	3	17	17.65
Citrobacter koseri	IncI1-I(Alpha)	1	17	5.88
Citrobacter koseri	IncL	2	17	11.76
Citrobacter koseri	IncN	7	17	41.18
Citrobacter koseri	IncU	1	17	5.88
Citrobacter koseri	repB(R1701)	2	17	11.76
Citrobacter pasteurii	IncFIA(HI1)	2	2	100
Citrobacter pasteurii	IncFIB(pB171)	1	2	50
Citrobacter pasteurii	IncFII(Cf)	1	2	50
Citrobacter pasteurii	IncFII(pBK30683)	1	2	50
Citrobacter portucalensis	Col(pHAD28)	2	42	4.76
Citrobacter portucalensis	ColRNAI	1	42	2.38
Citrobacter portucalensis	IncC	11	42	26.19
Citrobacter portucalensis	IncFIB(K)	2	42	4.76
Citrobacter portucalensis	IncFIB(pB171)	6	42	14.29
Citrobacter portucalensis	IncFIB(pECLA)	1	42	2.38
Citrobacter portucalensis	IncFII(Cf)	1	42	2.38
Citrobacter portucalensis	IncFII(S)	2	42	4.76
Citrobacter portucalensis	IncFII(SARC14)	1	42	2.38
Citrobacter portucalensis	IncFII(Yp)	4	42	9.52
Citrobacter portucalensis	IncFII(pAR0022)	5	42	11.9
Citrobacter portucalensis	IncFII(pECLA)	2	42	4.76
Citrobacter portucalensis	IncHI1A(NDM-CIT)	1	42	2.38
Citrobacter portucalensis	IncHI1B(pNDM-CIT)	1	42	2.38
Citrobacter portucalensis	IncHI2	3	42	7.14
Citrobacter portucalensis	IncHI2A	3	42	7.14
Citrobacter portucalensis	IncL	1	42	2.38
Citrobacter portucalensis	IncN	1	42	2.38
Citrobacter portucalensis	IncQ2	1	42	2.38
Citrobacter portucalensis	IncR	2	42	4.76
Citrobacter portucalensis	IncX1	1	42	2.38
Citrobacter portucalensis	IncX3	3	42	7.14
Citrobacter portucalensis	pKPC-CAV1193	1	42	2.38
Citrobacter portucalensis	pKPC-CAV1321	2	42	4.76
Citrobacter portucalensis	rep39	1	42	2.38
Citrobacter sedlakii	IncC	1	4	25
Citrobacter sedlakii	IncFII	2	4	50
Citrobacter sedlakii	IncR	1	4	25
Citrobacter sp.	Col(pHAD28)	1	61	1.64
Citrobacter sp.	ColRNAI	1	61	1.64
Citrobacter sp.	IncA	1	61	1.64
Citrobacter sp.	IncC	1	61	1.64
Citrobacter sp.	IncFIA	1	61	1.64
Citrobacter sp.	IncFIA(HI1)	3	61	4.92
Citrobacter sp.	IncFIA(HI1)(pAR0022)	1	61	1.64
Citrobacter sp.	IncFIB(AP001918)	1	61	1.64
Citrobacter sp.	IncFIB(K)	1	61	1.64
Citrobacter sp.	IncFIB(pB171)	5	61	8.2
Citrobacter sp.	IncFIB(pECLA)	1	61	1.64
Citrobacter sp.	IncFIB(pHCM2)	3	61	4.92
Citrobacter sp.	IncFII	1	61	1.64
Citrobacter sp.	IncFII(Cf)	1	61	1.64
Citrobacter sp.	IncFII(K)	1	61	1.64
Citrobacter sp.	IncFII(S)	5	61	8.2
Citrobacter sp.	IncFII(SARC14)	5	61	8.2
Citrobacter sp.	IncFII(Yp)	3	61	4.92
Citrobacter sp.	IncFII(pAR0022)	4	61	6.56
Citrobacter sp.	IncFII(pRSB107)	1	61	1.64
Citrobacter sp.	IncHI1A	2	61	3.28
Citrobacter sp.	IncHI1A(NDM-CIT)	2	61	3.28
Citrobacter sp.	IncHI1B(R27)	2	61	3.28
Citrobacter sp.	IncHI1B(pNDM-CIT)	2	61	3.28
Citrobacter sp.	IncHI2	1	61	1.64
Citrobacter sp.	IncHI2A	1	61	1.64
Citrobacter sp.	IncL	1	61	1.64
Citrobacter sp.	IncN	4	61	6.56
Citrobacter sp.	IncP6	2	61	3.28
Citrobacter sp.	IncR	7	61	11.48
Citrobacter sp.	IncX1	3	61	4.92
Citrobacter sp.	IncX3	2	61	3.28
Citrobacter sp.	IncX3(pEC14)	1	61	1.64
Citrobacter sp.	IncX5	1	61	1.64
Citrobacter sp.	pKPC-CAV1193	1	61	1.64
Citrobacter sp.	pKPC-CAV1321	18	61	29.51
Citrobacter sp.	repB(R1701)	1	61	1.64
Citrobacter telavivensis	pKPC-CAV1321	1	1	100
Citrobacter werkmanii	IncC	2	11	18.18
Citrobacter werkmanii	IncFIA(HI1)	1	11	9.09
Citrobacter werkmanii	IncFIB(K)	1	11	9.09
Citrobacter werkmanii	IncFIB(pB171)	1	11	9.09
Citrobacter werkmanii	IncFII(S)	1	11	9.09
Citrobacter werkmanii	IncFII(SARC14)	1	11	9.09
Citrobacter werkmanii	IncFII(Yp)	1	11	9.09
Citrobacter werkmanii	IncFII(pAR0022)	1	11	9.09
Citrobacter werkmanii	IncFII(pHN7A8)	1	11	9.09
Citrobacter werkmanii	IncHI1A	1	11	9.09
Citrobacter werkmanii	IncHI1B(R27)	1	11	9.09
Citrobacter werkmanii	IncL	1	11	9.09
Citrobacter werkmanii	IncQ1	1	11	9.09
Citrobacter werkmanii	IncR	1	11	9.09
Citrobacter werkmanii	IncX3	1	11	9.09
Citrobacter werkmanii	pKPC-CAV1321	2	11	18.18
Citrobacter youngae	IncC	1	11	9.09
Citrobacter youngae	IncFIB(pB171)	2	11	18.18
Citrobacter youngae	IncFIB(pNDM-Mar)	1	11	9.09
Citrobacter youngae	IncFII(SARC14)	1	11	9.09
Citrobacter youngae	IncFII(Yp)	2	11	18.18
Citrobacter youngae	IncFII(p14)	1	11	9.09
Citrobacter youngae	IncFII(pAR0022)	2	11	18.18
Citrobacter youngae	IncHI1A(NDM-CIT)	1	11	9.09
Citrobacter youngae	IncHI1B(pNDM-CIT)	1	11	9.09
Citrobacter youngae	IncHI1B(pNDM-MAR)	2	11	18.18
Citrobacter youngae	IncN3	2	11	18.18
Citrobacter youngae	IncQ1	1	11	9.09
Citrobacter youngae	IncR	1	11	9.09
Citrobacter youngae	IncU	1	11	9.09
Citrobacter youngae	repA(pKOX)	1	11	9.09
Citrobacter youngae	repB(R1701)	1	11	9.09
Clostridium felsineum	ColRNAI	2	2	100
Clostridium perfringens	rep1	2	2	100
Clostridium tetani	repUS43	1	1	100
Comamonas sp.	IncP1	1	1	100
Comamonas testosteroni	IncP1	1	1	100
Companilactobacillus farciminis	rep28	1	1	100
Cronobacter dublinensis	IncFIB(pCTU1)	1	1	100
Cronobacter malonaticus	IncFIB(pCTU3)	2	2	100
Cronobacter sakazakii	IncFIB(pCTU1)	2	12	16.67
Cronobacter sakazakii	IncFIB(pCTU3)	4	12	33.33
Cronobacter sakazakii	IncHI2	2	12	16.67
Cronobacter sakazakii	IncHI2A	2	12	16.67
Cronobacter sakazakii	IncI2(Delta)	1	12	8.33
Cronobacter sakazakii	IncX3	2	12	16.67
Cronobacter sakazakii	IncY	1	12	8.33
Cronobacter sp.	IncFII(p14)	1	1	100
Cronobacter sp.	IncFII(pAR0022)	1	1	100
Cronobacter turicensis	IncFIB(pCTU3)	1	1	100
Cupriavidus oxalaticus	IncP1	1	1	100
Cupriavidus pinatubonensis	IncP1	1	1	100
Delftia acidovorans	IncP1	1	1	100
Delftia tsuruhatensis	IncP1	1	1	100
Desulfovibrio desulfuricans	IncQ1	1	1	100
Diaphorobacter sp.	IncP1	1	1	100
Edwardsiella anguillarum	IncC	1	2	50
Edwardsiella anguillarum	IncN	1	2	50
Edwardsiella ictaluri	IncC	2	2	100
Edwardsiella piscicida	IncFIB(K)	1	7	14.29
Edwardsiella piscicida	IncFII(Yp)	1	7	14.29
Edwardsiella piscicida	IncN	2	7	28.57
Edwardsiella piscicida	IncQ2	2	7	28.57
Edwardsiella piscicida	IncU	1	7	14.29
Edwardsiella tarda	IncFIB(K)	1	4	25
Edwardsiella tarda	IncFII(Yp)	1	4	25
Edwardsiella tarda	IncQ2	2	4	50
Enterobacter asburiae	Col(pB8919)	1	62	1.61
Enterobacter asburiae	IncC	1	62	1.61
Enterobacter asburiae	IncFIA(HI1)	2	62	3.23
Enterobacter asburiae	IncFIB(K)	5	62	8.06
Enterobacter asburiae	IncFIB(pB171)	1	62	1.61
Enterobacter asburiae	IncFIB(pECLA)	14	62	22.58
Enterobacter asburiae	IncFIB(pENTE01)	1	62	1.61
Enterobacter asburiae	IncFIB(pQil)	1	62	1.61
Enterobacter asburiae	IncFII	1	62	1.61
Enterobacter asburiae	IncFII(Yp)	8	62	12.9
Enterobacter asburiae	IncFII(pAR0022)	7	62	11.29
Enterobacter asburiae	IncFII(pECLA)	21	62	33.87
Enterobacter asburiae	IncHI1A(NDM-CIT)	1	62	1.61
Enterobacter asburiae	IncHI1B(pNDM-CIT)	2	62	3.23
Enterobacter asburiae	IncHI2	9	62	14.52
Enterobacter asburiae	IncHI2A	9	62	14.52
Enterobacter asburiae	IncL	2	62	3.23
Enterobacter asburiae	IncN	3	62	4.84
Enterobacter asburiae	IncN2	1	62	1.61
Enterobacter asburiae	IncP6	1	62	1.61
Enterobacter asburiae	IncR	7	62	11.29
Enterobacter asburiae	IncX3	3	62	4.84
Enterobacter asburiae	IncX5	2	62	3.23
Enterobacter asburiae	pKPC-CAV1193	1	62	1.61
Enterobacter asburiae	pKPC-CAV1321	2	62	3.23
Enterobacter asburiae	repE(pEh60-7)	4	62	6.45
Enterobacter bugandensis	IncFII(pAR0022)	1	5	20
Enterobacter bugandensis	IncHI2	4	5	80
Enterobacter bugandensis	IncHI2A	4	5	80
Enterobacter cancerogenus	IncHI2	1	1	100
Enterobacter cancerogenus	IncHI2A	1	1	100
Enterobacter chengduensis	IncC	4	4	100
Enterobacter chuandaensis	IncFIA(pBK30683)	1	4	25
Enterobacter chuandaensis	IncFII(Yp)	1	4	25
Enterobacter chuandaensis	IncFII(p14)	1	4	25
Enterobacter chuandaensis	IncFII(pAR0022)	1	4	25
Enterobacter chuandaensis	IncHI2	1	4	25
Enterobacter chuandaensis	IncR	1	4	25
Enterobacter cloacae	Col(pHAD28)	8	340	2.35
Enterobacter cloacae	Col440I	4	340	1.18
Enterobacter cloacae	Col440II	3	340	0.88
Enterobacter cloacae	ColRNAI	1	340	0.29
Enterobacter cloacae	IncA	1	340	0.29
Enterobacter cloacae	IncC	14	340	4.12
Enterobacter cloacae	IncFIA	1	340	0.29
Enterobacter cloacae	IncFIA(HI1)	14	340	4.12
Enterobacter cloacae	IncFIA(pBK30683)	3	340	0.88
Enterobacter cloacae	IncFIB(K)	9	340	2.65
Enterobacter cloacae	IncFIB(pB171)	18	340	5.29
Enterobacter cloacae	IncFIB(pECLA)	34	340	10
Enterobacter cloacae	IncFIB(pENTAS01)	4	340	1.18
Enterobacter cloacae	IncFIB(pENTE01)	15	340	4.41
Enterobacter cloacae	IncFIB(pHCM2)	12	340	3.53
Enterobacter cloacae	IncFIB(pQil)	2	340	0.59
Enterobacter cloacae	IncFII	2	340	0.59
Enterobacter cloacae	IncFII(K)	1	340	0.29
Enterobacter cloacae	IncFII(SARC14)	1	340	0.29
Enterobacter cloacae	IncFII(Yp)	34	340	10
Enterobacter cloacae	IncFII(p14)	2	340	0.59
Enterobacter cloacae	IncFII(pAR0022)	30	340	8.82
Enterobacter cloacae	IncFII(pBK30683)	1	340	0.29
Enterobacter cloacae	IncFII(pECLA)	40	340	11.76
Enterobacter cloacae	IncFII(pENTA)	4	340	1.18
Enterobacter cloacae	IncFII(pHN7A8)	1	340	0.29
Enterobacter cloacae	IncFII(pKP91)	1	340	0.29
Enterobacter cloacae	IncHI1A	3	340	0.88
Enterobacter cloacae	IncHI1B(R27)	3	340	0.88
Enterobacter cloacae	IncHI2	63	340	18.53
Enterobacter cloacae	IncHI2A	63	340	18.53
Enterobacter cloacae	IncL	38	340	11.18
Enterobacter cloacae	IncM1	6	340	1.76
Enterobacter cloacae	IncM2	11	340	3.24
Enterobacter cloacae	IncN	18	340	5.29
Enterobacter cloacae	IncN2	4	340	1.18
Enterobacter cloacae	IncN4	1	340	0.29
Enterobacter cloacae	IncN5	2	340	0.59
Enterobacter cloacae	IncP1	2	340	0.59
Enterobacter cloacae	IncP6	9	340	2.65
Enterobacter cloacae	IncQ1	7	340	2.06
Enterobacter cloacae	IncQ2	2	340	0.59
Enterobacter cloacae	IncR	15	340	4.41
Enterobacter cloacae	IncU	3	340	0.88
Enterobacter cloacae	IncX10	1	340	0.29
Enterobacter cloacae	IncX3	27	340	7.94
Enterobacter cloacae	IncX5	2	340	0.59
Enterobacter cloacae	IncX6	1	340	0.29
Enterobacter cloacae	pKPC-CAV1193	2	340	0.59
Enterobacter cloacae	pKPC-CAV1321	1	340	0.29
Enterobacter cloacae	repB(R1701)	4	340	1.18
Enterobacter cloacae	repE(pEh60-7)	7	340	2.06
Enterobacter cloacae	repFIB	2	340	0.59
Enterobacter cloacae	repHI5B	3	340	0.88
Enterobacter hormaechei	Col(pHAD28)	4	610	0.66
Enterobacter hormaechei	Col440I	3	610	0.49
Enterobacter hormaechei	Col440II	2	610	0.33
Enterobacter hormaechei	ColKP3	10	610	1.64
Enterobacter hormaechei	ColRNAI	3	610	0.49
Enterobacter hormaechei	IncA	7	610	1.15
Enterobacter hormaechei	IncC	17	610	2.79
Enterobacter hormaechei	IncFIA(HI1)	10	610	1.64
Enterobacter hormaechei	IncFIA(pBK30683)	2	610	0.33
Enterobacter hormaechei	IncFIB(K)	11	610	1.8
Enterobacter hormaechei	IncFIB(pB171)	13	610	2.13
Enterobacter hormaechei	IncFIB(pECLA)	63	610	10.33
Enterobacter hormaechei	IncFIB(pENTE01)	11	610	1.8
Enterobacter hormaechei	IncFIB(pHCM2)	28	610	4.59
Enterobacter hormaechei	IncFIB(pQil)	3	610	0.49
Enterobacter hormaechei	IncFII	1	610	0.16
Enterobacter hormaechei	IncFII(K)	2	610	0.33
Enterobacter hormaechei	IncFII(S)	1	610	0.16
Enterobacter hormaechei	IncFII(SARC14)	2	610	0.33
Enterobacter hormaechei	IncFII(Yp)	18	610	2.95
Enterobacter hormaechei	IncFII(p14)	3	610	0.49
Enterobacter hormaechei	IncFII(pAR0022)	21	610	3.44
Enterobacter hormaechei	IncFII(pBK30683)	1	610	0.16
Enterobacter hormaechei	IncFII(pCoo)	2	610	0.33
Enterobacter hormaechei	IncFII(pECLA)	66	610	10.82
Enterobacter hormaechei	IncFII(pHN7A8)	1	610	0.16
Enterobacter hormaechei	IncFII(pKP91)	2	610	0.33
Enterobacter hormaechei	IncFII(pKPX1)	7	610	1.15
Enterobacter hormaechei	IncFII(pSDP9R)	1	610	0.16
Enterobacter hormaechei	IncFII(pSFO)	2	610	0.33
Enterobacter hormaechei	IncHI1A	3	610	0.49
Enterobacter hormaechei	IncHI1A(NDM-CIT)	5	610	0.82
Enterobacter hormaechei	IncHI1B(R27)	3	610	0.49
Enterobacter hormaechei	IncHI1B(pNDM-CIT)	5	610	0.82
Enterobacter hormaechei	IncHI1B(pNDM-MAR)	1	610	0.16
Enterobacter hormaechei	IncHI2	176	610	28.85
Enterobacter hormaechei	IncHI2A	175	610	28.69
Enterobacter hormaechei	IncI1-I(Alpha)	1	610	0.16
Enterobacter hormaechei	IncL	50	610	8.2
Enterobacter hormaechei	IncM1	6	610	0.98
Enterobacter hormaechei	IncM2	4	610	0.66
Enterobacter hormaechei	IncN	32	610	5.25
Enterobacter hormaechei	IncN2	3	610	0.49
Enterobacter hormaechei	IncN3	11	610	1.8
Enterobacter hormaechei	IncP1	2	610	0.33
Enterobacter hormaechei	IncP6	1	610	0.16
Enterobacter hormaechei	IncQ1	5	610	0.82
Enterobacter hormaechei	IncR	45	610	7.38
Enterobacter hormaechei	IncW	1	610	0.16
Enterobacter hormaechei	IncX1	1	610	0.16
Enterobacter hormaechei	IncX3	65	610	10.66
Enterobacter hormaechei	IncX4	1	610	0.16
Enterobacter hormaechei	IncX5	3	610	0.49
Enterobacter hormaechei	IncY	2	610	0.33
Enterobacter hormaechei	pKP1433	2	610	0.33
Enterobacter hormaechei	pKPC-CAV1193	21	610	3.44
Enterobacter hormaechei	pXuzhou21	1	610	0.16
Enterobacter hormaechei	repB	1	610	0.16
Enterobacter hormaechei	repB(R1701)	10	610	1.64
Enterobacter hormaechei	repE(pEh60-7)	13	610	2.13
Enterobacter kobei	Col(pHAD28)	1	43	2.33
Enterobacter kobei	ColE10	6	43	13.95
Enterobacter kobei	IncA	1	43	2.33
Enterobacter kobei	IncFIB(K)	4	43	9.3
Enterobacter kobei	IncFIB(pB171)	1	43	2.33
Enterobacter kobei	IncFIB(pECLA)	5	43	11.63
Enterobacter kobei	IncFII(Yp)	4	43	9.3
Enterobacter kobei	IncFII(pAR0022)	6	43	13.95
Enterobacter kobei	IncFII(pECLA)	3	43	6.98
Enterobacter kobei	IncHI2	6	43	13.95
Enterobacter kobei	IncHI2A	6	43	13.95
Enterobacter kobei	IncM2	1	43	2.33
Enterobacter kobei	IncN	1	43	2.33
Enterobacter kobei	IncN2	1	43	2.33
Enterobacter kobei	IncN3	2	43	4.65
Enterobacter kobei	IncP6	3	43	6.98
Enterobacter kobei	IncQ2	2	43	4.65
Enterobacter kobei	IncR	1	43	2.33
Enterobacter kobei	IncU	1	43	2.33
Enterobacter kobei	IncX3	2	43	4.65
Enterobacter kobei	pKPC-CAV1321	2	43	4.65
Enterobacter kobei	repE(pEh60-7)	1	43	2.33
Enterobacter ludwigii	Col(pHAD28)	1	11	9.09
Enterobacter ludwigii	ColKP3	1	11	9.09
Enterobacter ludwigii	IncFIA(HI1)	1	11	9.09
Enterobacter ludwigii	IncFIB(pECLA)	3	11	27.27
Enterobacter ludwigii	IncFIB(pENTAS01)	1	11	9.09
Enterobacter ludwigii	IncFII(Yp)	2	11	18.18
Enterobacter ludwigii	IncFII(pAR0022)	2	11	18.18
Enterobacter ludwigii	IncFII(pECLA)	3	11	27.27
Enterobacter ludwigii	IncFII(pENTA)	1	11	9.09
Enterobacter ludwigii	IncHI2	2	11	18.18
Enterobacter ludwigii	IncHI2A	1	11	9.09
Enterobacter ludwigii	IncL	1	11	9.09
Enterobacter ludwigii	IncX3	1	11	9.09
Enterobacter mori	IncFIB(pHCM2)	1	4	25
Enterobacter mori	IncFII(Yp)	2	4	50
Enterobacter mori	IncFII(pAR0022)	1	4	25
Enterobacter mori	pKPC-CAV1321	1	4	25
Enterobacter roggenkampii	IncFIA(HI1)	5	48	10.42
Enterobacter roggenkampii	IncFIB(K)	8	48	16.67
Enterobacter roggenkampii	IncFIB(K)(pCAV1099-114)	1	48	2.08
Enterobacter roggenkampii	IncFIB(pECLA)	10	48	20.83
Enterobacter roggenkampii	IncFIB(pQil)	1	48	2.08
Enterobacter roggenkampii	IncFII(Yp)	8	48	16.67
Enterobacter roggenkampii	IncFII(pAR0022)	9	48	18.75
Enterobacter roggenkampii	IncFII(pECLA)	12	48	25
Enterobacter roggenkampii	IncFII(pSFO)	1	48	2.08
Enterobacter roggenkampii	IncHI1B(pNDM-MAR)	1	48	2.08
Enterobacter roggenkampii	IncHI2	4	48	8.33
Enterobacter roggenkampii	IncHI2A	4	48	8.33
Enterobacter roggenkampii	IncL	1	48	2.08
Enterobacter roggenkampii	IncP6	2	48	4.17
Enterobacter roggenkampii	IncQ2	1	48	2.08
Enterobacter roggenkampii	IncR	6	48	12.5
Enterobacter roggenkampii	IncW	1	48	2.08
Enterobacter roggenkampii	IncX2	1	48	2.08
Enterobacter roggenkampii	IncX3	1	48	2.08
Enterobacter roggenkampii	pKPC-CAV1193	3	48	6.25
Enterobacter roggenkampii	repB(R1701)	1	48	2.08
Enterobacter roggenkampii	repE(pEh60-7)	3	48	6.25
Enterobacter sp.	Col(pHAD28)	1	24	4.17
Enterobacter sp.	IncFIA(HI1)	1	24	4.17
Enterobacter sp.	IncFIB(pB171)	3	24	12.5
Enterobacter sp.	IncFIB(pENTAS01)	1	24	4.17
Enterobacter sp.	IncFIB(pENTE01)	1	24	4.17
Enterobacter sp.	IncFIB(pHCM2)	2	24	8.33
Enterobacter sp.	IncFII	1	24	4.17
Enterobacter sp.	IncFII(Yp)	4	24	16.67
Enterobacter sp.	IncFII(p14)	1	24	4.17
Enterobacter sp.	IncFII(pAR0022)	4	24	16.67
Enterobacter sp.	IncFII(pECLA)	4	24	16.67
Enterobacter sp.	IncFII(pENTA)	1	24	4.17
Enterobacter sp.	IncHI1A(NDM-CIT)	2	24	8.33
Enterobacter sp.	IncHI1B(pNDM-CIT)	2	24	8.33
Enterobacter sp.	IncHI2	5	24	20.83
Enterobacter sp.	IncHI2A	5	24	20.83
Enterobacter sp.	IncM2	1	24	4.17
Enterobacter sp.	IncR	1	24	4.17
Enterobacter sp.	IncX3	1	24	4.17
Enterobacter sp.	IncY	1	24	4.17
Enterobacter sp.	repE(pEh60-7)	3	24	12.5
Enterobacteriaceae bacterium	IncC	8	19	42.11
Enterobacteriaceae bacterium	IncFIA(HI1)	1	19	5.26
Enterobacteriaceae bacterium	IncFIB(K)	1	19	5.26
Enterobacteriaceae bacterium	IncFIB(pQil)	2	19	10.53
Enterobacteriaceae bacterium	IncFII(K)	2	19	10.53
Enterobacteriaceae bacterium	IncFII(pSFO)	1	19	5.26
Enterobacteriaceae bacterium	IncHI1A(NDM-CIT)	1	19	5.26
Enterobacteriaceae bacterium	IncHI1B(pNDM-CIT)	1	19	5.26
Enterobacteriaceae bacterium	IncL	2	19	10.53
Enterobacteriaceae bacterium	IncN	4	19	21.05
Enterobacteriaceae bacterium	IncR	2	19	10.53
Enterococcus avium	rep1	3	4	75
Enterococcus avium	repUS24	1	4	25
Enterococcus casseliflavus	rep1	2	11	18.18
Enterococcus casseliflavus	rep18b	1	11	9.09
Enterococcus casseliflavus	rep29	1	11	9.09
Enterococcus casseliflavus	repUS1	7	11	63.64
Enterococcus casseliflavus	repUS28	1	11	9.09
Enterococcus casseliflavus	repUS52	1	11	9.09
Enterococcus dispar	repUS1	1	1	100
Enterococcus durans	rep2	2	5	40
Enterococcus durans	rep29	1	5	20
Enterococcus durans	repUS15	2	5	40
Enterococcus faecalis	rep1	47	406	11.58
Enterococcus faecalis	rep11a	1	406	0.25
Enterococcus faecalis	rep11c	1	406	0.25
Enterococcus faecalis	rep13	2	406	0.49
Enterococcus faecalis	rep14b	1	406	0.25
Enterococcus faecalis	rep15	4	406	0.99
Enterococcus faecalis	rep18a	1	406	0.25
Enterococcus faecalis	rep18b	3	406	0.74
Enterococcus faecalis	rep2	54	406	13.3
Enterococcus faecalis	rep21	4	406	0.99
Enterococcus faecalis	rep22	3	406	0.74
Enterococcus faecalis	rep27	4	406	0.99
Enterococcus faecalis	rep32	4	406	0.99
Enterococcus faecalis	rep33	10	406	2.46
Enterococcus faecalis	rep6	6	406	1.48
Enterococcus faecalis	rep7a	62	406	15.27
Enterococcus faecalis	rep7b	2	406	0.49
Enterococcus faecalis	rep8b	1	406	0.25
Enterococcus faecalis	rep9a	123	406	30.3
Enterococcus faecalis	rep9b	113	406	27.83
Enterococcus faecalis	rep9c	43	406	10.59
Enterococcus faecalis	repUS1	16	406	3.94
Enterococcus faecalis	repUS11	27	406	6.65
Enterococcus faecalis	repUS12	17	406	4.19
Enterococcus faecalis	repUS18	4	406	0.99
Enterococcus faecalis	repUS24	1	406	0.25
Enterococcus faecalis	repUS40	10	406	2.46
Enterococcus faecalis	repUS43	108	406	26.6
Enterococcus faecalis	repUS47	2	406	0.49
Enterococcus faecalis	repUS56	4	406	0.99
Enterococcus faecalis	repUS7	1	406	0.25
Enterococcus faecium	rep1	52	722	7.2
Enterococcus faecium	rep11a	49	722	6.79
Enterococcus faecium	rep14a	39	722	5.4
Enterococcus faecium	rep14b	20	722	2.77
Enterococcus faecium	rep17	138	722	19.11
Enterococcus faecium	rep18a	4	722	0.55
Enterococcus faecium	rep18b	35	722	4.85
Enterococcus faecium	rep2	325	722	45.01
Enterococcus faecium	rep22	7	722	0.97
Enterococcus faecium	rep29	19	722	2.63
Enterococcus faecium	rep31	2	722	0.28
Enterococcus faecium	rep33	6	722	0.83
Enterococcus faecium	rep7a	13	722	1.8
Enterococcus faecium	rep7b	2	722	0.28
Enterococcus faecium	rep9a	2	722	0.28
Enterococcus faecium	repUS1	23	722	3.19
Enterococcus faecium	repUS11	8	722	1.11
Enterococcus faecium	repUS12	40	722	5.54
Enterococcus faecium	repUS15	190	722	26.32
Enterococcus faecium	repUS24	2	722	0.28
Enterococcus faecium	repUS28	1	722	0.14
Enterococcus faecium	repUS43	27	722	3.74
Enterococcus faecium	repUS47	8	722	1.11
Enterococcus faecium	repUS7	14	722	1.94
Enterococcus gallinarum	rep1	3	7	42.86
Enterococcus gallinarum	rep2	1	7	14.29
Enterococcus gallinarum	repUS1	3	7	42.86
Enterococcus gallinarum	repUS52	1	7	14.29
Enterococcus hirae	rep1	1	23	4.35
Enterococcus hirae	rep18b	1	23	4.35
Enterococcus hirae	rep19c	1	23	4.35
Enterococcus hirae	rep2	13	23	56.52
Enterococcus hirae	rep29	1	23	4.35
Enterococcus hirae	rep31	1	23	4.35
Enterococcus hirae	repUS1	6	23	26.09
Enterococcus hirae	repUS15	4	23	17.39
Enterococcus hirae	repUS43	3	23	13.04
Enterococcus lactis	rep1	1	4	25
Enterococcus lactis	rep2	2	4	50
Enterococcus lactis	rep7a	1	4	25
Enterococcus lactis	repUS15	1	4	25
Enterococcus lactis	repUS43	1	4	25
Enterococcus raffinosus	repUS1	1	1	100
Enterococcus saigonensis	repUS1	1	1	100
Enterococcus sp.	repUS1	1	2	50
Enterococcus sp.	repUS11	1	2	50
Erwinia amylovora	ColRNAI	1	1	100
Escherichia albertii	ColRNAI	3	18	16.67
Escherichia albertii	IncFIA	1	18	5.56
Escherichia albertii	IncFIB(AP001918)	2	18	11.11
Escherichia albertii	IncFII	1	18	5.56
Escherichia albertii	IncFII(pHN7A8)	6	18	33.33
Escherichia albertii	IncFII(pRSB107)	1	18	5.56
Escherichia albertii	IncFII(pSE11)	1	18	5.56
Escherichia albertii	IncHI2	2	18	11.11
Escherichia albertii	IncHI2A	2	18	11.11
Escherichia albertii	IncI1-I(Alpha)	1	18	5.56
Escherichia albertii	IncI2(Delta)	2	18	11.11
Escherichia albertii	IncN	4	18	22.22
Escherichia albertii	IncX1	2	18	11.11
Escherichia albertii	p0111	1	18	5.56
Escherichia coli	Col(BS512)	1	6200	0.02
Escherichia coli	Col(MG828)	3	6200	0.05
Escherichia coli	Col(MGD2)	2	6200	0.03
Escherichia coli	Col(pHAD28)	171	6200	2.76
Escherichia coli	Col156	393	6200	6.34
Escherichia coli	Col3M	7	6200	0.11
Escherichia coli	Col440I	16	6200	0.26
Escherichia coli	Col440II	2	6200	0.03
Escherichia coli	Col8282	1	6200	0.02
Escherichia coli	ColE10	6	6200	0.1
Escherichia coli	ColKP3	84	6200	1.35
Escherichia coli	ColRNAI	60	6200	0.97
Escherichia coli	ColpEC648	1	6200	0.02
Escherichia coli	IncA	6	6200	0.1
Escherichia coli	IncB/O/K/Z	200	6200	3.23
Escherichia coli	IncC	182	6200	2.94
Escherichia coli	IncFIA	947	6200	15.27
Escherichia coli	IncFIA(HI1)	219	6200	3.53
Escherichia coli	IncFIA(pBK30683)	7	6200	0.11
Escherichia coli	IncFIB(AP001918)	1444	6200	23.29
Escherichia coli	IncFIB(H89-PhagePlasmid)	23	6200	0.37
Escherichia coli	IncFIB(K)	196	6200	3.16
Escherichia coli	IncFIB(pB171)	65	6200	1.05
Escherichia coli	IncFIB(pECLA)	6	6200	0.1
Escherichia coli	IncFIB(pENTAS01)	1	6200	0.02
Escherichia coli	IncFIB(pHCM2)	11	6200	0.18
Escherichia coli	IncFIB(pKPHS1)	1	6200	0.02
Escherichia coli	IncFIB(pLF82-PhagePlasmid)	5	6200	0.08
Escherichia coli	IncFIB(pN55391)	2	6200	0.03
Escherichia coli	IncFIB(pNDM-Mar)	9	6200	0.15
Escherichia coli	IncFIB(pQil)	9	6200	0.15
Escherichia coli	IncFIC(FII)	312	6200	5.03
Escherichia coli	IncFII	1024	6200	16.52
Escherichia coli	IncFII(29)	136	6200	2.19
Escherichia coli	IncFII(K)	27	6200	0.44
Escherichia coli	IncFII(S)	3	6200	0.05
Escherichia coli	IncFII(SARC14)	3	6200	0.05
Escherichia coli	IncFII(Yp)	16	6200	0.26
Escherichia coli	IncFII(pAMA1167-NDM-5)	77	6200	1.24
Escherichia coli	IncFII(pAR0022)	13	6200	0.21
Escherichia coli	IncFII(pBK30683)	3	6200	0.05
Escherichia coli	IncFII(pCRY)	7	6200	0.11
Escherichia coli	IncFII(pCoo)	129	6200	2.08
Escherichia coli	IncFII(pECLA)	2	6200	0.03
Escherichia coli	IncFII(pEH01)	3	6200	0.05
Escherichia coli	IncFII(pHN7A8)	169	6200	2.73
Escherichia coli	IncFII(pKP91)	2	6200	0.03
Escherichia coli	IncFII(pKPX1)	2	6200	0.03
Escherichia coli	IncFII(pRSB107)	319	6200	5.15
Escherichia coli	IncFII(pSDP9R)	1	6200	0.02
Escherichia coli	IncFII(pSE11)	64	6200	1.03
Escherichia coli	IncHI1A	115	6200	1.85
Escherichia coli	IncHI1A(NDM-CIT)	3	6200	0.05
Escherichia coli	IncHI1B(R27)	115	6200	1.85
Escherichia coli	IncHI1B(pNDM-CIT)	45	6200	0.73
Escherichia coli	IncHI1B(pNDM-MAR)	36	6200	0.58
Escherichia coli	IncHI2	358	6200	5.77
Escherichia coli	IncHI2A	357	6200	5.76
Escherichia coli	IncI(Gamma)	88	6200	1.42
Escherichia coli	IncI1-I(Alpha)	544	6200	8.77
Escherichia coli	IncI2	161	6200	2.6
Escherichia coli	IncI2(Delta)	147	6200	2.37
Escherichia coli	IncL	61	6200	0.98
Escherichia coli	IncM1	13	6200	0.21
Escherichia coli	IncM2	17	6200	0.27
Escherichia coli	IncN	379	6200	6.11
Escherichia coli	IncN2	13	6200	0.21
Escherichia coli	IncN3	8	6200	0.13
Escherichia coli	IncN4	8	6200	0.13
Escherichia coli	IncP1	56	6200	0.9
Escherichia coli	IncP6	6	6200	0.1
Escherichia coli	IncQ1	301	6200	4.85
Escherichia coli	IncQ2	3	6200	0.05
Escherichia coli	IncR	110	6200	1.77
Escherichia coli	IncU	9	6200	0.15
Escherichia coli	IncW	2	6200	0.03
Escherichia coli	IncX1	368	6200	5.94
Escherichia coli	IncX10	1	6200	0.02
Escherichia coli	IncX2	13	6200	0.21
Escherichia coli	IncX3	406	6200	6.55
Escherichia coli	IncX4	220	6200	3.55
Escherichia coli	IncX5	2	6200	0.03
Escherichia coli	IncY	137	6200	2.21
Escherichia coli	RepB	4	6200	0.06
Escherichia coli	p0111	148	6200	2.39
Escherichia coli	pESA2	8	6200	0.13
Escherichia coli	pKPC-CAV1193	3	6200	0.05
Escherichia coli	pKPC-CAV1321	3	6200	0.05
Escherichia coli	rep22	3	6200	0.05
Escherichia coli	repA(dmsm701b	1	6200	0.02
Escherichia coli	repA(pKOX)	1	6200	0.02
Escherichia coli	repB	29	6200	0.47
Escherichia coli	repB(R1701)	18	6200	0.29
Escherichia coli	repUS18	3	6200	0.05
Escherichia fergusonii	IncB/O/K/Z	1	66	1.52
Escherichia fergusonii	IncFIA(HI1)	1	66	1.52
Escherichia fergusonii	IncFIB(AP001918)	12	66	18.18
Escherichia fergusonii	IncFIB(K)	2	66	3.03
Escherichia fergusonii	IncFII	2	66	3.03
Escherichia fergusonii	IncFII(pHN7A8)	1	66	1.52
Escherichia fergusonii	IncFII(pSE11)	1	66	1.52
Escherichia fergusonii	IncHI1A	1	66	1.52
Escherichia fergusonii	IncHI1B(R27)	1	66	1.52
Escherichia fergusonii	IncHI2	12	66	18.18
Escherichia fergusonii	IncHI2A	13	66	19.7
Escherichia fergusonii	IncI1-I(Alpha)	14	66	21.21
Escherichia fergusonii	IncI2	5	66	7.58
Escherichia fergusonii	IncI2(Delta)	2	66	3.03
Escherichia fergusonii	IncN	1	66	1.52
Escherichia fergusonii	IncQ1	10	66	15.15
Escherichia fergusonii	IncR	5	66	7.58
Escherichia fergusonii	IncX1	3	66	4.55
Escherichia fergusonii	IncX3	1	66	1.52
Escherichia fergusonii	IncX4	2	66	3.03
Escherichia fergusonii	IncY	8	66	12.12
Escherichia fergusonii	p0111	7	66	10.61
Escherichia marmotae	Col(pHAD28)	1	5	20
Escherichia marmotae	IncN	3	5	60
Escherichia marmotae	IncY	1	5	20
Escherichia ruysiae	IncB/O/K/Z	1	1	100
Escherichia sp.	ColRNAI	1	44	2.27
Escherichia sp.	IncB/O/K/Z	29	44	65.91
Escherichia sp.	IncFIA(HI1)	3	44	6.82
Escherichia sp.	IncFIB(K)	1	44	2.27
Escherichia sp.	IncFII	1	44	2.27
Escherichia sp.	IncHI1A	1	44	2.27
Escherichia sp.	IncHI1B(R27)	1	44	2.27
Escherichia sp.	IncHI2	1	44	2.27
Escherichia sp.	IncHI2A	1	44	2.27
Escherichia sp.	IncQ1	3	44	6.82
Escherichia sp.	IncR	1	44	2.27
Escherichia sp.	IncT	1	44	2.27
Escherichia sp.	IncX1	7	44	15.91
Geobacillus stearothermophilus	rep22	1	1	100
Hafnia alvei	IncC	1	1	100
Hafnia paralvei	ColE10	1	2	50
Hafnia paralvei	IncL	1	2	50
Heyndrickxia oleronia	rep22	1	1	100
Klebsiella aerogenes	Col440I	1	82	1.22
Klebsiella aerogenes	ColKP3	2	82	2.44
Klebsiella aerogenes	IncC	4	82	4.88
Klebsiella aerogenes	IncFIA(HI1)	1	82	1.22
Klebsiella aerogenes	IncFIB(K)	7	82	8.54
Klebsiella aerogenes	IncFIB(K)(pCAV1099-114)	1	82	1.22
Klebsiella aerogenes	IncFIB(pN55391)	1	82	1.22
Klebsiella aerogenes	IncFIB(pNDM-Mar)	4	82	4.88
Klebsiella aerogenes	IncFIB(pQil)	2	82	2.44
Klebsiella aerogenes	IncFII(K)	7	82	8.54
Klebsiella aerogenes	IncFII(Yp)	1	82	1.22
Klebsiella aerogenes	IncFII(pAR0022)	1	82	1.22
Klebsiella aerogenes	IncFII(pBK30683)	6	82	7.32
Klebsiella aerogenes	IncFII(pHN7A8)	3	82	3.66
Klebsiella aerogenes	IncFII(pKP91)	1	82	1.22
Klebsiella aerogenes	IncFII(pRSB107)	1	82	1.22
Klebsiella aerogenes	IncFII(pSDP9R)	7	82	8.54
Klebsiella aerogenes	IncFII(pSE11)	2	82	2.44
Klebsiella aerogenes	IncHI1B(pNDM-MAR)	4	82	4.88
Klebsiella aerogenes	IncHI2	5	82	6.1
Klebsiella aerogenes	IncHI2A	5	82	6.1
Klebsiella aerogenes	IncI2	2	82	2.44
Klebsiella aerogenes	IncL	4	82	4.88
Klebsiella aerogenes	IncM1	1	82	1.22
Klebsiella aerogenes	IncM2	3	82	3.66
Klebsiella aerogenes	IncN	2	82	2.44
Klebsiella aerogenes	IncN4	1	82	1.22
Klebsiella aerogenes	IncP1	1	82	1.22
Klebsiella aerogenes	IncR	3	82	3.66
Klebsiella aerogenes	IncX3	15	82	18.29
Klebsiella aerogenes	IncX6	2	82	2.44
Klebsiella aerogenes	IncY	1	82	1.22
Klebsiella aerogenes	RepB	3	82	3.66
Klebsiella aerogenes	pKPC-CAV1320	1	82	1.22
Klebsiella aerogenes	repB	2	82	2.44
Klebsiella aerogenes	repB(R1701)	8	82	9.76
Klebsiella aerogenes	repFIB	2	82	2.44
Klebsiella aerogenes	repHI5B	2	82	2.44
Klebsiella africana	IncFIB(pNDM-Mar)	1	1	100
Klebsiella africana	IncHI1B(pNDM-MAR)	1	1	100
Klebsiella electrica	IncFII(Yp)	2	3	66.67
Klebsiella electrica	pKPC-CAV1321	1	3	33.33
Klebsiella grimontii	Col(pHAD28)	1	30	3.33
Klebsiella grimontii	IncC	1	30	3.33
Klebsiella grimontii	IncFIA(HI1)	5	30	16.67
Klebsiella grimontii	IncFIB(K)	9	30	30
Klebsiella grimontii	IncFIB(K)(pCAV1099-114)	2	30	6.67
Klebsiella grimontii	IncFIB(pQil)	1	30	3.33
Klebsiella grimontii	IncFII(K)	7	30	23.33
Klebsiella grimontii	IncFII(Yp)	5	30	16.67
Klebsiella grimontii	IncFII(p14)	5	30	16.67
Klebsiella grimontii	IncFII(pAR0022)	6	30	20
Klebsiella grimontii	IncFII(pSDP9R)	2	30	6.67
Klebsiella grimontii	IncHI1A(NDM-CIT)	3	30	10
Klebsiella grimontii	IncHI1B(pNDM-CIT)	3	30	10
Klebsiella grimontii	IncHI2	1	30	3.33
Klebsiella grimontii	IncHI2A	1	30	3.33
Klebsiella grimontii	IncN	1	30	3.33
Klebsiella grimontii	IncU	1	30	3.33
Klebsiella grimontii	IncX3	2	30	6.67
Klebsiella grimontii	repB(R1701)	2	30	6.67
Klebsiella huaxiensis	IncFIB(K)	1	1	100
Klebsiella huaxiensis	IncFII(pKP91)	1	1	100
Klebsiella michiganensis	Col(pHAD28)	1	118	0.85
Klebsiella michiganensis	Col156	1	118	0.85
Klebsiella michiganensis	IncC	5	118	4.24
Klebsiella michiganensis	IncFIA(HI1)	10	118	8.47
Klebsiella michiganensis	IncFIA(pBK30683)	6	118	5.08
Klebsiella michiganensis	IncFIB(K)	13	118	11.02
Klebsiella michiganensis	IncFIB(K)(pCAV1099-114)	7	118	5.93
Klebsiella michiganensis	IncFIB(pB171)	7	118	5.93
Klebsiella michiganensis	IncFIB(pNDM-Mar)	3	118	2.54
Klebsiella michiganensis	IncFII(K)	6	118	5.08
Klebsiella michiganensis	IncFII(Yp)	22	118	18.64
Klebsiella michiganensis	IncFII(p14)	3	118	2.54
Klebsiella michiganensis	IncFII(pAR0022)	14	118	11.86
Klebsiella michiganensis	IncFII(pBK30683)	1	118	0.85
Klebsiella michiganensis	IncFII(pKP91)	9	118	7.63
Klebsiella michiganensis	IncFII(pSDP9R)	1	118	0.85
Klebsiella michiganensis	IncHI1A	3	118	2.54
Klebsiella michiganensis	IncHI1A(NDM-CIT)	5	118	4.24
Klebsiella michiganensis	IncHI1B(R27)	3	118	2.54
Klebsiella michiganensis	IncHI1B(pNDM-CIT)	5	118	4.24
Klebsiella michiganensis	IncHI1B(pNDM-MAR)	1	118	0.85
Klebsiella michiganensis	IncHI2	2	118	1.69
Klebsiella michiganensis	IncHI2A	2	118	1.69
Klebsiella michiganensis	IncI1-I(Alpha)	2	118	1.69
Klebsiella michiganensis	IncM1	1	118	0.85
Klebsiella michiganensis	IncM2	3	118	2.54
Klebsiella michiganensis	IncN	12	118	10.17
Klebsiella michiganensis	IncN2	1	118	0.85
Klebsiella michiganensis	IncN3	2	118	1.69
Klebsiella michiganensis	IncP1	1	118	0.85
Klebsiella michiganensis	IncQ1	4	118	3.39
Klebsiella michiganensis	IncQ2	2	118	1.69
Klebsiella michiganensis	IncR	6	118	5.08
Klebsiella michiganensis	IncU	4	118	3.39
Klebsiella michiganensis	IncX1	1	118	0.85
Klebsiella michiganensis	IncX3	7	118	5.93
Klebsiella michiganensis	RepB	2	118	1.69
Klebsiella michiganensis	pKPC-CAV1193	2	118	1.69
Klebsiella michiganensis	pKPC-CAV1321	2	118	1.69
Klebsiella michiganensis	repB(R1701)	2	118	1.69
Klebsiella michiganensis	repFIB	11	118	9.32
Klebsiella michiganensis	repHI5B	11	118	9.32
Klebsiella oxytoca	Col(pHAD28)	3	138	2.17
Klebsiella oxytoca	Col440I	2	138	1.45
Klebsiella oxytoca	IncA	2	138	1.45
Klebsiella oxytoca	IncC	3	138	2.17
Klebsiella oxytoca	IncFIA(HI1)	13	138	9.42
Klebsiella oxytoca	IncFIA(pBK30683)	1	138	0.72
Klebsiella oxytoca	IncFIB(K)	18	138	13.04
Klebsiella oxytoca	IncFIB(K)(pCAV1099-114)	13	138	9.42
Klebsiella oxytoca	IncFIB(pB171)	1	138	0.72
Klebsiella oxytoca	IncFIB(pNDM-Mar)	5	138	3.62
Klebsiella oxytoca	IncFII(K)	15	138	10.87
Klebsiella oxytoca	IncFII(S)	4	138	2.9
Klebsiella oxytoca	IncFII(SARC14)	4	138	2.9
Klebsiella oxytoca	IncFII(Yp)	8	138	5.8
Klebsiella oxytoca	IncFII(p14)	6	138	4.35
Klebsiella oxytoca	IncFII(pAR0022)	6	138	4.35
Klebsiella oxytoca	IncFII(pBK30683)	3	138	2.17
Klebsiella oxytoca	IncFII(pKP91)	5	138	3.62
Klebsiella oxytoca	IncHI1A(NDM-CIT)	4	138	2.9
Klebsiella oxytoca	IncHI1B(pNDM-CIT)	4	138	2.9
Klebsiella oxytoca	IncHI1B(pNDM-MAR)	6	138	4.35
Klebsiella oxytoca	IncHI2	8	138	5.8
Klebsiella oxytoca	IncHI2A	8	138	5.8
Klebsiella oxytoca	IncL	17	138	12.32
Klebsiella oxytoca	IncM1	8	138	5.8
Klebsiella oxytoca	IncM2	1	138	0.72
Klebsiella oxytoca	IncN	10	138	7.25
Klebsiella oxytoca	IncN3	2	138	1.45
Klebsiella oxytoca	IncP6	2	138	1.45
Klebsiella oxytoca	IncQ1	1	138	0.72
Klebsiella oxytoca	IncQ2	3	138	2.17
Klebsiella oxytoca	IncR	11	138	7.97
Klebsiella oxytoca	IncU	4	138	2.9
Klebsiella oxytoca	IncX3	3	138	2.17
Klebsiella oxytoca	RepB	6	138	4.35
Klebsiella oxytoca	pKPC-CAV1193	1	138	0.72
Klebsiella oxytoca	pKPC-CAV1321	1	138	0.72
Klebsiella oxytoca	rep13	1	138	0.72
Klebsiella oxytoca	repB(R1701)	6	138	4.35
Klebsiella oxytoca	repFIB	4	138	2.9
Klebsiella oxytoca	repHI5B	1	138	0.72
Klebsiella pasteurii	IncC	1	9	11.11
Klebsiella pasteurii	IncFIB(K)	1	9	11.11
Klebsiella pasteurii	IncFIB(K)(pCAV1099-114)	2	9	22.22
Klebsiella pasteurii	IncFII(Yp)	2	9	22.22
Klebsiella pasteurii	IncL	1	9	11.11
Klebsiella pasteurii	IncM2	1	9	11.11
Klebsiella pasteurii	IncN	1	9	11.11
Klebsiella pasteurii	IncX3	2	9	22.22
Klebsiella pneumoniae	Col(CriePir75)	1	6731	0.01
Klebsiella pneumoniae	Col(MG828)	1	6731	0.01
Klebsiella pneumoniae	Col(MGD2)	1	6731	0.01
Klebsiella pneumoniae	Col(pHAD28)	92	6731	1.37
Klebsiella pneumoniae	Col156	17	6731	0.25
Klebsiella pneumoniae	Col3M	1	6731	0.01
Klebsiella pneumoniae	Col440I	25	6731	0.37
Klebsiella pneumoniae	Col440II	2	6731	0.03
Klebsiella pneumoniae	Col8282	1	6731	0.01
Klebsiella pneumoniae	ColKP3	164	6731	2.44
Klebsiella pneumoniae	ColRNAI	239	6731	3.55
Klebsiella pneumoniae	IncA	5	6731	0.07
Klebsiella pneumoniae	IncB/O/K/Z	8	6731	0.12
Klebsiella pneumoniae	IncC	298	6731	4.43
Klebsiella pneumoniae	IncFIA	54	6731	0.8
Klebsiella pneumoniae	IncFIA(HI1)	289	6731	4.29
Klebsiella pneumoniae	IncFIA(pBK30683)	59	6731	0.88
Klebsiella pneumoniae	IncFIB(AP001918)	49	6731	0.73
Klebsiella pneumoniae	IncFIB(K)	1298	6731	19.28
Klebsiella pneumoniae	IncFIB(K)(pCAV1099-114)	187	6731	2.78
Klebsiella pneumoniae	IncFIB(S)	1	6731	0.01
Klebsiella pneumoniae	IncFIB(pB171)	22	6731	0.33
Klebsiella pneumoniae	IncFIB(pECLA)	1	6731	0.01
Klebsiella pneumoniae	IncFIB(pHCM2)	1	6731	0.01
Klebsiella pneumoniae	IncFIB(pKPHS1)	45	6731	0.67
Klebsiella pneumoniae	IncFIB(pNDM-Mar)	374	6731	5.56
Klebsiella pneumoniae	IncFIB(pQil)	367	6731	5.45
Klebsiella pneumoniae	IncFIC(FII)	10	6731	0.15
Klebsiella pneumoniae	IncFII	126	6731	1.87
Klebsiella pneumoniae	IncFII(29)	6	6731	0.09
Klebsiella pneumoniae	IncFII(Cf)	1	6731	0.01
Klebsiella pneumoniae	IncFII(K)	1522	6731	22.61
Klebsiella pneumoniae	IncFII(S)	2	6731	0.03
Klebsiella pneumoniae	IncFII(SARC14)	2	6731	0.03
Klebsiella pneumoniae	IncFII(Yp)	88	6731	1.31
Klebsiella pneumoniae	IncFII(p14)	1	6731	0.01
Klebsiella pneumoniae	IncFII(pAMA1167-NDM-5)	29	6731	0.43
Klebsiella pneumoniae	IncFII(pAR0022)	350	6731	5.2
Klebsiella pneumoniae	IncFII(pBK30683)	90	6731	1.34
Klebsiella pneumoniae	IncFII(pCRY)	1	6731	0.01
Klebsiella pneumoniae	IncFII(pCTU2)	1	6731	0.01
Klebsiella pneumoniae	IncFII(pCoo)	4	6731	0.06
Klebsiella pneumoniae	IncFII(pECLA)	1	6731	0.01
Klebsiella pneumoniae	IncFII(pHN7A8)	527	6731	7.83
Klebsiella pneumoniae	IncFII(pKP91)	193	6731	2.87
Klebsiella pneumoniae	IncFII(pKPX1)	38	6731	0.56
Klebsiella pneumoniae	IncFII(pMET)	3	6731	0.04
Klebsiella pneumoniae	IncFII(pRSB107)	4	6731	0.06
Klebsiella pneumoniae	IncFII(pSDP9R)	185	6731	2.75
Klebsiella pneumoniae	IncFII(pSE11)	19	6731	0.28
Klebsiella pneumoniae	IncFII(pSFO)	3	6731	0.04
Klebsiella pneumoniae	IncHI1A	7	6731	0.1
Klebsiella pneumoniae	IncHI1A(NDM-CIT)	1	6731	0.01
Klebsiella pneumoniae	IncHI1B(R27)	7	6731	0.1
Klebsiella pneumoniae	IncHI1B(pNDM-CIT)	1	6731	0.01
Klebsiella pneumoniae	IncHI1B(pNDM-MAR)	765	6731	11.37
Klebsiella pneumoniae	IncHI2	39	6731	0.58
Klebsiella pneumoniae	IncHI2A	39	6731	0.58
Klebsiella pneumoniae	IncI1-I(Alpha)	19	6731	0.28
Klebsiella pneumoniae	IncI2	8	6731	0.12
Klebsiella pneumoniae	IncI2(Delta)	9	6731	0.13
Klebsiella pneumoniae	IncL	442	6731	6.57
Klebsiella pneumoniae	IncM1	59	6731	0.88
Klebsiella pneumoniae	IncM2	37	6731	0.55
Klebsiella pneumoniae	IncN	215	6731	3.19
Klebsiella pneumoniae	IncN2	16	6731	0.24
Klebsiella pneumoniae	IncN3	11	6731	0.16
Klebsiella pneumoniae	IncN4	4	6731	0.06
Klebsiella pneumoniae	IncP1	5	6731	0.07
Klebsiella pneumoniae	IncP6	23	6731	0.34
Klebsiella pneumoniae	IncQ1	134	6731	1.99
Klebsiella pneumoniae	IncQ2	5	6731	0.07
Klebsiella pneumoniae	IncR	1114	6731	16.55
Klebsiella pneumoniae	IncU	24	6731	0.36
Klebsiella pneumoniae	IncX1	35	6731	0.52
Klebsiella pneumoniae	IncX3	336	6731	4.99
Klebsiella pneumoniae	IncX4	30	6731	0.45
Klebsiella pneumoniae	IncX5	10	6731	0.15
Klebsiella pneumoniae	IncX6	8	6731	0.12
Klebsiella pneumoniae	IncX8	1	6731	0.01
Klebsiella pneumoniae	IncY	5	6731	0.07
Klebsiella pneumoniae	RepB	200	6731	2.97
Klebsiella pneumoniae	p0111	2	6731	0.03
Klebsiella pneumoniae	pKP1433	1	6731	0.01
Klebsiella pneumoniae	pKPC-CAV1193	25	6731	0.37
Klebsiella pneumoniae	pKPC-CAV1321	2	6731	0.03
Klebsiella pneumoniae	repA(dmsm701b	2	6731	0.03
Klebsiella pneumoniae	repA(p447)	1	6731	0.01
Klebsiella pneumoniae	repA(pKOX)	1	6731	0.01
Klebsiella pneumoniae	repB	441	6731	6.55
Klebsiella pneumoniae	repB(R1701)	531	6731	7.89
Klebsiella pneumoniae	repFIB	110	6731	1.63
Klebsiella pneumoniae	repHI5B	39	6731	0.58
Klebsiella quasipneumoniae	Col(MG828)	1	242	0.41
Klebsiella quasipneumoniae	Col(pHAD28)	5	242	2.07
Klebsiella quasipneumoniae	Col(pWES)	1	242	0.41
Klebsiella quasipneumoniae	Col440I	1	242	0.41
Klebsiella quasipneumoniae	ColKP3	2	242	0.83
Klebsiella quasipneumoniae	ColRNAI	1	242	0.41
Klebsiella quasipneumoniae	IncA	2	242	0.83
Klebsiella quasipneumoniae	IncC	6	242	2.48
Klebsiella quasipneumoniae	IncFIA(HI1)	11	242	4.55
Klebsiella quasipneumoniae	IncFIA(pBK30683)	1	242	0.41
Klebsiella quasipneumoniae	IncFIB(K)	53	242	21.9
Klebsiella quasipneumoniae	IncFIB(K)(pCAV1099-114)	32	242	13.22
Klebsiella quasipneumoniae	IncFIB(pNDM-Mar)	14	242	5.79
Klebsiella quasipneumoniae	IncFIB(pQil)	4	242	1.65
Klebsiella quasipneumoniae	IncFII	2	242	0.83
Klebsiella quasipneumoniae	IncFII(K)	40	242	16.53
Klebsiella quasipneumoniae	IncFII(Yp)	4	242	1.65
Klebsiella quasipneumoniae	IncFII(pAR0022)	4	242	1.65
Klebsiella quasipneumoniae	IncFII(pBK30683)	6	242	2.48
Klebsiella quasipneumoniae	IncFII(pKP91)	8	242	3.31
Klebsiella quasipneumoniae	IncFII(pSDP9R)	4	242	1.65
Klebsiella quasipneumoniae	IncHI1A	1	242	0.41
Klebsiella quasipneumoniae	IncHI1B(R27)	1	242	0.41
Klebsiella quasipneumoniae	IncHI1B(pNDM-MAR)	17	242	7.02
Klebsiella quasipneumoniae	IncHI2	5	242	2.07
Klebsiella quasipneumoniae	IncHI2A	5	242	2.07
Klebsiella quasipneumoniae	IncI1-I(Alpha)	2	242	0.83
Klebsiella quasipneumoniae	IncL	4	242	1.65
Klebsiella quasipneumoniae	IncM1	4	242	1.65
Klebsiella quasipneumoniae	IncN	4	242	1.65
Klebsiella quasipneumoniae	IncP6	6	242	2.48
Klebsiella quasipneumoniae	IncQ1	6	242	2.48
Klebsiella quasipneumoniae	IncQ2	1	242	0.41
Klebsiella quasipneumoniae	IncR	14	242	5.79
Klebsiella quasipneumoniae	IncU	3	242	1.24
Klebsiella quasipneumoniae	IncX1	3	242	1.24
Klebsiella quasipneumoniae	IncX3	22	242	9.09
Klebsiella quasipneumoniae	IncX4	1	242	0.41
Klebsiella quasipneumoniae	IncX5	2	242	0.83
Klebsiella quasipneumoniae	IncX6	1	242	0.41
Klebsiella quasipneumoniae	RepB	19	242	7.85
Klebsiella quasipneumoniae	pKPC-CAV1193	2	242	0.83
Klebsiella quasipneumoniae	pKPC-CAV1321	3	242	1.24
Klebsiella quasipneumoniae	rep24a	1	242	0.41
Klebsiella quasipneumoniae	repB	3	242	1.24
Klebsiella quasipneumoniae	repB(R1701)	19	242	7.85
Klebsiella quasipneumoniae	repFIB	21	242	8.68
Klebsiella quasipneumoniae	repHI5B	11	242	4.55
Klebsiella quasivariicola	IncFIB(K)	1	2	50
Klebsiella quasivariicola	IncM1	1	2	50
Klebsiella sp.	Col(pHAD28)	2	38	5.26
Klebsiella sp.	Col440I	1	38	2.63
Klebsiella sp.	IncFIA(HI1)	3	38	7.89
Klebsiella sp.	IncFIB(K)	4	38	10.53
Klebsiella sp.	IncFIB(K)(pCAV1099-114)	1	38	2.63
Klebsiella sp.	IncFIB(pB171)	1	38	2.63
Klebsiella sp.	IncFIB(pNDM-Mar)	2	38	5.26
Klebsiella sp.	IncFII(K)	1	38	2.63
Klebsiella sp.	IncFII(Yp)	3	38	7.89
Klebsiella sp.	IncFII(pAR0022)	1	38	2.63
Klebsiella sp.	IncFII(pBK30683)	1	38	2.63
Klebsiella sp.	IncFII(pHN7A8)	2	38	5.26
Klebsiella sp.	IncFII(pKP91)	3	38	7.89
Klebsiella sp.	IncFII(pSDP9R)	2	38	5.26
Klebsiella sp.	IncHI1A	1	38	2.63
Klebsiella sp.	IncHI1B(R27)	1	38	2.63
Klebsiella sp.	IncHI1B(pNDM-MAR)	4	38	10.53
Klebsiella sp.	IncN	1	38	2.63
Klebsiella sp.	IncP6	5	38	13.16
Klebsiella sp.	IncQ2	3	38	7.89
Klebsiella sp.	IncR	3	38	7.89
Klebsiella sp.	IncX1	1	38	2.63
Klebsiella sp.	IncY	1	38	2.63
Klebsiella sp.	pKPC-CAV1321	6	38	15.79
Klebsiella sp.	repB	1	38	2.63
Klebsiella sp.	repB(R1701)	4	38	10.53
Klebsiella sp.	repFIB	1	38	2.63
Klebsiella sp.	repHI5B	1	38	2.63
Klebsiella variicola	ColKP3	2	107	1.87
Klebsiella variicola	IncC	10	107	9.35
Klebsiella variicola	IncFIA(HI1)	3	107	2.8
Klebsiella variicola	IncFIB(K)	22	107	20.56
Klebsiella variicola	IncFIB(K)(pCAV1099-114)	18	107	16.82
Klebsiella variicola	IncFIB(pB171)	1	107	0.93
Klebsiella variicola	IncFIB(pNDM-Mar)	8	107	7.48
Klebsiella variicola	IncFIB(pQil)	2	107	1.87
Klebsiella variicola	IncFII	3	107	2.8
Klebsiella variicola	IncFII(K)	12	107	11.21
Klebsiella variicola	IncFII(Y)	4	107	3.74
Klebsiella variicola	IncFII(Yp)	1	107	0.93
Klebsiella variicola	IncFII(pAR0022)	6	107	5.61
Klebsiella variicola	IncFII(pBK30683)	2	107	1.87
Klebsiella variicola	IncFII(pKP91)	22	107	20.56
Klebsiella variicola	IncFII(pSDP9R)	1	107	0.93
Klebsiella variicola	IncHI1B(pNDM-MAR)	4	107	3.74
Klebsiella variicola	IncHI2	2	107	1.87
Klebsiella variicola	IncHI2A	2	107	1.87
Klebsiella variicola	IncL	6	107	5.61
Klebsiella variicola	IncM1	1	107	0.93
Klebsiella variicola	IncM2	1	107	0.93
Klebsiella variicola	IncN	4	107	3.74
Klebsiella variicola	IncN2	1	107	0.93
Klebsiella variicola	IncP6	2	107	1.87
Klebsiella variicola	IncR	3	107	2.8
Klebsiella variicola	IncU	4	107	3.74
Klebsiella variicola	IncX3	3	107	2.8
Klebsiella variicola	IncX5	2	107	1.87
Klebsiella variicola	RepB	9	107	8.41
Klebsiella variicola	repB	1	107	0.93
Klebsiella variicola	repB(R1701)	3	107	2.8
Klebsiella variicola	repFIB	11	107	10.28
Klebsiella variicola	repHI5B	9	107	8.41
Kluyvera ascorbata	IncFIB(K)	1	4	25
Kluyvera ascorbata	IncI2(Delta)	1	4	25
Kluyvera ascorbata	IncX5	1	4	25
Kluyvera ascorbata	pKPC-CAV1321	1	4	25
Kluyvera cryocrescens	IncA	1	4	25
Kluyvera cryocrescens	IncFIB(pHCM2)	1	4	25
Kluyvera cryocrescens	IncN	1	4	25
Kluyvera cryocrescens	IncX3	1	4	25
Kluyvera genomosp.	IncQ2	2	2	100
Kluyvera intermedia	IncHI2	2	3	66.67
Kluyvera intermedia	IncHI2A	2	3	66.67
Kluyvera intermedia	IncX3	1	3	33.33
Lactiplantibacillus pentosus	repUS64	1	1	100
Lactiplantibacillus plantarum	rep28	2	5	40
Lactiplantibacillus plantarum	rep38	1	5	20
Lactiplantibacillus plantarum	repUS47	1	5	20
Lactiplantibacillus plantarum	repUS64	1	5	20
Lactobacillus amylovorus	repUS32	3	4	75
Lactobacillus amylovorus	repUS69	1	4	25
Lactobacillus sp.	repUS50	1	1	100
Lactococcus garvieae	rep1	2	5	40
Lactococcus garvieae	rep33	1	5	20
Lactococcus garvieae	repUS52	1	5	20
Lactococcus garvieae	repUS59	2	5	40
Lactococcus lactis	rep32	1	5	20
Lactococcus lactis	rep33	3	5	60
Lactococcus lactis	rep7a	2	5	40
Lactococcus sp.	rep32	1	2	50
Lactococcus sp.	rep33	1	2	50
Latilactobacillus curvatus	repUS53	1	2	50
Latilactobacillus curvatus	repUS54	1	2	50
Latilactobacillus sakei	rep38	1	2	50
Latilactobacillus sakei	repUS54	1	2	50
Leclercia adecarboxylata	ColE10	1	23	4.35
Leclercia adecarboxylata	IncFIA(HI1)	1	23	4.35
Leclercia adecarboxylata	IncFIB(K)	1	23	4.35
Leclercia adecarboxylata	IncFIB(pB171)	1	23	4.35
Leclercia adecarboxylata	IncFII(Yp)	1	23	4.35
Leclercia adecarboxylata	IncFII(pAR0022)	1	23	4.35
Leclercia adecarboxylata	IncFII(pECLA)	2	23	8.7
Leclercia adecarboxylata	IncHI1A(NDM-CIT)	1	23	4.35
Leclercia adecarboxylata	IncHI1B(pNDM-CIT)	1	23	4.35
Leclercia adecarboxylata	IncHI2	7	23	30.43
Leclercia adecarboxylata	IncHI2A	7	23	30.43
Leclercia adecarboxylata	IncM2	1	23	4.35
Leclercia adecarboxylata	IncN	1	23	4.35
Leclercia adecarboxylata	IncN3	1	23	4.35
Leclercia adecarboxylata	IncR	3	23	13.04
Leclercia adecarboxylata	pKP1433	3	23	13.04
Leclercia adecarboxylata	pKPC-CAV1193	1	23	4.35
Leclercia adecarboxylata	repE(pEh60-7)	1	23	4.35
Leclercia sp.	IncFIA(HI1)	1	10	10
Leclercia sp.	IncHI1A	1	10	10
Leclercia sp.	IncHI1A(NDM-CIT)	2	10	20
Leclercia sp.	IncHI1B(R27)	1	10	10
Leclercia sp.	IncHI1B(pNDM-CIT)	2	10	20
Leclercia sp.	IncHI2	4	10	40
Leclercia sp.	IncHI2A	4	10	40
Leclercia sp.	IncN	2	10	20
Leclercia sp.	IncR	1	10	10
Leclercia sp.	pKP1433	1	10	10
Lelliottia amnigena	IncFII(pECLA)	1	3	33.33
Lelliottia amnigena	IncR	1	3	33.33
Lelliottia amnigena	pKP1433	1	3	33.33
Levilactobacillus brevis	repUS43	1	1	100
Ligilactobacillus salivarius	rep1	5	8	62.5
Ligilactobacillus salivarius	rep2	2	8	25
Ligilactobacillus salivarius	repUS43	1	8	12.5
Limosilactobacillus fermentum	repUS36	1	1	100
Limosilactobacillus reuteri	rep30	2	4	50
Limosilactobacillus reuteri	repUS63	2	4	50
Listeria grayi	rep25	1	1	100
Listeria innocua	rep25	14	17	82.35
Listeria innocua	rep26	2	17	11.76
Listeria innocua	rep32	1	17	5.88
Listeria innocua	rep33	4	17	23.53
Listeria innocua	repUS18	1	17	5.88
Listeria innocua	repUS65	1	17	5.88
Listeria innocua	repUS66	1	17	5.88
Listeria monocytogenes	rep22	1	88	1.14
Listeria monocytogenes	rep25	48	88	54.55
Listeria monocytogenes	rep26	41	88	46.59
Listeria monocytogenes	rep32	2	88	2.27
Listeria monocytogenes	rep33	1	88	1.14
Listeria welshimeri	rep25	2	3	66.67
Listeria welshimeri	rep26	1	3	33.33
MAG: Staphylococcus	rep10	2	4	50
MAG: Staphylococcus	repUS12	2	4	50
Macrococcoides bohemicum	rep7a	1	1	100
Macrococcoides canis	repUS56	4	4	100
Macrococcoides caseolyticum	rep22	1	1	100
Macrococcus armenti	repUS56	1	1	100
Macrococcus equipercicus	rep22	1	1	100
Macrococcus sp.	rep7a	1	2	50
Macrococcus sp.	repUS56	1	2	50
Mammaliicoccus lentus	rep10	1	27	3.7
Mammaliicoccus lentus	rep13	1	27	3.7
Mammaliicoccus lentus	rep15	1	27	3.7
Mammaliicoccus lentus	rep16	6	27	22.22
Mammaliicoccus lentus	rep21	1	27	3.7
Mammaliicoccus lentus	rep22	1	27	3.7
Mammaliicoccus lentus	rep39	1	27	3.7
Mammaliicoccus lentus	rep7a	16	27	59.26
Mammaliicoccus lentus	repUS12	1	27	3.7
Mammaliicoccus sciuri	rep13	1	8	12.5
Mammaliicoccus sciuri	rep16	1	8	12.5
Mammaliicoccus sciuri	rep21	4	8	50
Mammaliicoccus sciuri	rep22	3	8	37.5
Mammaliicoccus sciuri	rep7a	1	8	12.5
Mammaliicoccus sciuri	repUS12	1	8	12.5
Mammaliicoccus sciuri	repUS76	1	8	12.5
Mammaliicoccus vitulinus	rep7a	3	3	100
Mannheimia haemolytica	IncQ1	1	1	100
Micromonospora sp.	ColRNAI	1	1	100
Mixta calida	IncHI2	1	1	100
Mixta calida	IncHI2A	1	1	100
Moellerella wisconsensis	Col3M	5	6	83.33
Moellerella wisconsensis	IncN	1	6	16.67
Morganella morganii	Col156	1	33	3.03
Morganella morganii	Col3M	8	33	24.24
Morganella morganii	ColKP3	2	33	6.06
Morganella morganii	IncA	1	33	3.03
Morganella morganii	IncFIA(HI1)	2	33	6.06
Morganella morganii	IncFIB(pB171)	1	33	3.03
Morganella morganii	IncFII(Yp)	1	33	3.03
Morganella morganii	IncFII(pAR0022)	1	33	3.03
Morganella morganii	IncFII(pHN7A8)	1	33	3.03
Morganella morganii	IncHI1A	2	33	6.06
Morganella morganii	IncHI1B(R27)	2	33	6.06
Morganella morganii	IncM1	3	33	9.09
Morganella morganii	IncN	5	33	15.15
Morganella morganii	IncN4	2	33	6.06
Morganella morganii	IncP1	1	33	3.03
Morganella morganii	IncP6	3	33	9.09
Morganella morganii	IncR	3	33	9.09
Morganella morganii	IncX1	1	33	3.03
Morganella morganii	IncX3	4	33	12.12
Morganella morganii	IncX6	1	33	3.03
Mucilaginibacter sp.	ColRNAI	1	1	100
Mycobacteroides abscessus	IncP1	1	1	100
Oceanobacillus oncorhynchi	rep22	1	2	50
Oceanobacillus oncorhynchi	repUS12	1	2	50
Paenibacillus sp.	rep22	1	1	100
Pandoraea pnomenusa	IncP1	1	1	100
Pantoea ananatis	ColRNAI	1	1	100
Pantoea sp.	IncC	1	5	20
Pantoea sp.	IncHI1A(NDM-CIT)	2	5	40
Pantoea sp.	IncHI1B(pNDM-CIT)	2	5	40
Pantoea sp.	IncN	2	5	40
Paracidovorax avenae	IncP1	1	1	100
Pasteurella multocida	IncQ1	3	4	75
Pasteurella multocida	repUS18	1	4	25
Pectobacterium sp.	IncQ1	1	1	100
Pediococcus acidilactici	rep1	1	2	50
Pediococcus acidilactici	rep31	1	2	50
Photobacterium damselae	IncC	3	3	100
Phytobacter diazotrophicus	IncC	4	9	44.44
Phytobacter diazotrophicus	IncFIB(K)	5	9	55.56
Phytobacter diazotrophicus	IncFII(pBK30683)	4	9	44.44
Phytobacter sp.	IncFIB(K)	1	2	50
Phytobacter sp.	IncFII(pBK30683)	1	2	50
Phytobacter sp.	IncN	1	2	50
Phytobacter ursingii	IncFIB(K)	1	4	25
Phytobacter ursingii	IncFII(pBK30683)	1	4	25
Phytobacter ursingii	IncFII(pCRY)	1	4	25
Phytobacter ursingii	IncHI2	1	4	25
Phytobacter ursingii	IncHI2A	1	4	25
Phytobacter ursingii	IncM1	1	4	25
Phytobacter ursingii	pKPC-CAV1193	1	4	25
Plesiomonas shigelloides	IncP6	1	1	100
Pluralibacter gergoviae	IncFIB(K)(pCAV1099-114)	1	3	33.33
Pluralibacter gergoviae	IncFIB(pNDM-Mar)	1	3	33.33
Pluralibacter gergoviae	RepB	1	3	33.33
Pluralibacter gergoviae	repB(R1701)	1	3	33.33
Proteus mirabilis	Col3M	44	87	50.57
Proteus mirabilis	ColKP3	2	87	2.3
Proteus mirabilis	ColpVC	1	87	1.15
Proteus mirabilis	IncC	12	87	13.79
Proteus mirabilis	IncFII	1	87	1.15
Proteus mirabilis	IncFII(K)	1	87	1.15
Proteus mirabilis	IncFII(pHN7A8)	1	87	1.15
Proteus mirabilis	IncFII(pSE11)	1	87	1.15
Proteus mirabilis	IncL	2	87	2.3
Proteus mirabilis	IncM1	2	87	2.3
Proteus mirabilis	IncN	14	87	16.09
Proteus mirabilis	IncN4	2	87	2.3
Proteus mirabilis	IncP1	1	87	1.15
Proteus mirabilis	IncQ1	2	87	2.3
Proteus mirabilis	IncR	2	87	2.3
Proteus mirabilis	IncX3	2	87	2.3
Proteus mirabilis	IncX6	1	87	1.15
Proteus mirabilis	repB(R1701)	1	87	1.15
Proteus mirabilis	repUS18	1	87	1.15
Proteus penneri	Col3M	1	2	50
Proteus penneri	IncN	1	2	50
Proteus sp.	Col3M	2	3	66.67
Proteus sp.	IncQ1	1	3	33.33
Proteus terrae	Col3M	4	8	50
Proteus terrae	IncC	2	8	25
Proteus terrae	repUS18	2	8	25
Proteus vulgaris	Col3M	5	12	41.67
Proteus vulgaris	IncC	4	12	33.33
Proteus vulgaris	IncT	1	12	8.33
Proteus vulgaris	repUS18	2	12	16.67
Providencia alcalifaciens	Col3M	1	1	100
Providencia hangzhouensis	Col3M	1	1	100
Providencia huaxiensis	Col3M	1	8	12.5
Providencia huaxiensis	IncC	1	8	12.5
Providencia huaxiensis	IncP6	1	8	12.5
Providencia huaxiensis	IncT	5	8	62.5
Providencia rettgeri	Col3M	12	27	44.44
Providencia rettgeri	IncC	8	27	29.63
Providencia rettgeri	IncQ1	3	27	11.11
Providencia rettgeri	IncT	4	27	14.81
Providencia rettgeri	IncW	2	27	7.41
Providencia sp.	Col3M	7	28	25
Providencia sp.	IncC	19	28	67.86
Providencia sp.	IncW	2	28	7.14
Providencia stuartii	Col3M	5	26	19.23
Providencia stuartii	IncC	20	26	76.92
Providencia stuartii	IncM2	1	26	3.85
Providencia stuartii	IncR	1	26	3.85
Providencia vermicola	Col3M	1	2	50
Providencia vermicola	IncC	1	2	50
Providencia zhijiangensis	Col3M	1	1	100
Pseudescherichia vulneris	IncHI2	1	1	100
Pseudescherichia vulneris	IncHI2A	1	1	100
Pseudocitrobacter faecalis	ColKP3	1	2	50
Pseudocitrobacter faecalis	IncX3	2	2	100
Pseudomonas aeruginosa	Col(pHAD28)	1	28	3.57
Pseudomonas aeruginosa	IncC	1	28	3.57
Pseudomonas aeruginosa	IncFII	1	28	3.57
Pseudomonas aeruginosa	IncN	1	28	3.57
Pseudomonas aeruginosa	IncP1	5	28	17.86
Pseudomonas aeruginosa	IncP6	8	28	28.57
Pseudomonas aeruginosa	IncQ1	2	28	7.14
Pseudomonas aeruginosa	IncQ2	4	28	14.29
Pseudomonas aeruginosa	IncR	1	28	3.57
Pseudomonas aeruginosa	IncU	4	28	14.29
Pseudomonas aeruginosa	rep7a	1	28	3.57
Pseudomonas putida	IncP1	3	6	50
Pseudomonas putida	IncP6	1	6	16.67
Pseudomonas putida	IncQ2	2	6	33.33
Pseudomonas sp.	IncP1	3	5	60
Pseudomonas sp.	IncQ2	2	5	40
Rahnella aquatilis	IncFIA	1	1	100
Raoultella ornithinolytica	Col(pHAD28)	3	83	3.61
Raoultella ornithinolytica	Col440I	2	83	2.41
Raoultella ornithinolytica	Col440II	1	83	1.2
Raoultella ornithinolytica	ColKP3	1	83	1.2
Raoultella ornithinolytica	IncA	1	83	1.2
Raoultella ornithinolytica	IncFIA(HI1)	2	83	2.41
Raoultella ornithinolytica	IncFIA(pBK30683)	1	83	1.2
Raoultella ornithinolytica	IncFIB(K)	18	83	21.69
Raoultella ornithinolytica	IncFIB(pB171)	1	83	1.2
Raoultella ornithinolytica	IncFIB(pQil)	2	83	2.41
Raoultella ornithinolytica	IncFII(K)	4	83	4.82
Raoultella ornithinolytica	IncFII(Yp)	11	83	13.25
Raoultella ornithinolytica	IncFII(p14)	6	83	7.23
Raoultella ornithinolytica	IncFII(pAR0022)	7	83	8.43
Raoultella ornithinolytica	IncFII(pBK30683)	2	83	2.41
Raoultella ornithinolytica	IncFII(pCRY)	1	83	1.2
Raoultella ornithinolytica	IncFII(pKP91)	4	83	4.82
Raoultella ornithinolytica	IncFII(pSDP9R)	2	83	2.41
Raoultella ornithinolytica	IncHI2	6	83	7.23
Raoultella ornithinolytica	IncHI2A	6	83	7.23
Raoultella ornithinolytica	IncL	1	83	1.2
Raoultella ornithinolytica	IncN	7	83	8.43
Raoultella ornithinolytica	IncN2	1	83	1.2
Raoultella ornithinolytica	IncP6	2	83	2.41
Raoultella ornithinolytica	IncQ1	2	83	2.41
Raoultella ornithinolytica	IncQ2	1	83	1.2
Raoultella ornithinolytica	IncR	6	83	7.23
Raoultella ornithinolytica	IncU	3	83	3.61
Raoultella ornithinolytica	IncX3	5	83	6.02
Raoultella ornithinolytica	IncX5	1	83	1.2
Raoultella ornithinolytica	RepB	1	83	1.2
Raoultella ornithinolytica	repB(R1701)	5	83	6.02
Raoultella ornithinolytica	repFIB	12	83	14.46
Raoultella ornithinolytica	repHI5B	12	83	14.46
Raoultella planticola	IncC	1	27	3.7
Raoultella planticola	IncFIA(HI1)	2	27	7.41
Raoultella planticola	IncFIA(pBK30683)	1	27	3.7
Raoultella planticola	IncFIB(K)	2	27	7.41
Raoultella planticola	IncFIB(S)	1	27	3.7
Raoultella planticola	IncFII(K)	2	27	7.41
Raoultella planticola	IncFII(Y)	1	27	3.7
Raoultella planticola	IncFII(Yp)	5	27	18.52
Raoultella planticola	IncFII(p14)	1	27	3.7
Raoultella planticola	IncFII(pAR0022)	3	27	11.11
Raoultella planticola	IncFII(pKP91)	5	27	18.52
Raoultella planticola	IncHI2	1	27	3.7
Raoultella planticola	IncHI2A	1	27	3.7
Raoultella planticola	IncL	2	27	7.41
Raoultella planticola	IncN	1	27	3.7
Raoultella planticola	IncP6	1	27	3.7
Raoultella planticola	IncR	4	27	14.81
Raoultella planticola	IncU	1	27	3.7
Raoultella planticola	IncX3	1	27	3.7
Raoultella planticola	repB(R1701)	3	27	11.11
Raoultella planticola	repFIB	6	27	22.22
Raoultella planticola	repHI5B	6	27	22.22
Raoultella sp.	IncFIB(K)	2	3	66.67
Raoultella sp.	IncFII(pKP91)	1	3	33.33
Raoultella sp.	IncHI2	1	3	33.33
Raoultella sp.	IncHI2A	1	3	33.33
Raoultella sp.	IncN	1	3	33.33
Raoultella terrigena	IncFIA(HI1)	1	4	25
Raoultella terrigena	IncFIB(K)	3	4	75
Raoultella terrigena	IncFII(pKP91)	3	4	75
Ruficoccus sp.	ColRNAI	1	1	100
Salmonella enterica	Col(pHAD28)	69	1508	4.58
Salmonella enterica	Col(pWES)	1	1508	0.07
Salmonella enterica	Col156	1	1508	0.07
Salmonella enterica	Col3M	2	1508	0.13
Salmonella enterica	Col440I	3	1508	0.2
Salmonella enterica	Col440II	11	1508	0.73
Salmonella enterica	Col8282	1	1508	0.07
Salmonella enterica	ColE10	3	1508	0.2
Salmonella enterica	ColRNAI	33	1508	2.19
Salmonella enterica	IncA	4	1508	0.27
Salmonella enterica	IncB/O/K/Z	6	1508	0.4
Salmonella enterica	IncC	209	1508	13.86
Salmonella enterica	IncFIA	27	1508	1.79
Salmonella enterica	IncFIA(HI1)	65	1508	4.31
Salmonella enterica	IncFIB(AP001918)	79	1508	5.24
Salmonella enterica	IncFIB(K)	36	1508	2.39
Salmonella enterica	IncFIB(S)	57	1508	3.78
Salmonella enterica	IncFIB(pB171)	6	1508	0.4
Salmonella enterica	IncFIB(pECLA)	1	1508	0.07
Salmonella enterica	IncFIB(pN55391)	134	1508	8.89
Salmonella enterica	IncFIB(pQil)	1	1508	0.07
Salmonella enterica	IncFIC(FII)	36	1508	2.39
Salmonella enterica	IncFII	49	1508	3.25
Salmonella enterica	IncFII(29)	1	1508	0.07
Salmonella enterica	IncFII(S)	69	1508	4.58
Salmonella enterica	IncFII(SARC14)	4	1508	0.27
Salmonella enterica	IncFII(p14)	2	1508	0.13
Salmonella enterica	IncFII(p96A)	1	1508	0.07
Salmonella enterica	IncFII(pAR0022)	67	1508	4.44
Salmonella enterica	IncFII(pCRY)	1	1508	0.07
Salmonella enterica	IncFII(pCoo)	14	1508	0.93
Salmonella enterica	IncFII(pECLA)	1	1508	0.07
Salmonella enterica	IncFII(pHN7A8)	16	1508	1.06
Salmonella enterica	IncFII(pRSB107)	3	1508	0.2
Salmonella enterica	IncHI1A	73	1508	4.84
Salmonella enterica	IncHI1A(NDM-CIT)	4	1508	0.27
Salmonella enterica	IncHI1B(R27)	73	1508	4.84
Salmonella enterica	IncHI1B(pNDM-CIT)	4	1508	0.27
Salmonella enterica	IncHI2	317	1508	21.02
Salmonella enterica	IncHI2A	311	1508	20.62
Salmonella enterica	IncI(Gamma)	8	1508	0.53
Salmonella enterica	IncI1-I(Alpha)	162	1508	10.74
Salmonella enterica	IncI2	14	1508	0.93
Salmonella enterica	IncI2(Delta)	15	1508	0.99
Salmonella enterica	IncL	5	1508	0.33
Salmonella enterica	IncM1	2	1508	0.13
Salmonella enterica	IncM2	3	1508	0.2
Salmonella enterica	IncN	66	1508	4.38
Salmonella enterica	IncN2	2	1508	0.13
Salmonella enterica	IncN4	2	1508	0.13
Salmonella enterica	IncP1	4	1508	0.27
Salmonella enterica	IncQ1	121	1508	8.02
Salmonella enterica	IncQ2	3	1508	0.2
Salmonella enterica	IncR	20	1508	1.33
Salmonella enterica	IncW	2	1508	0.13
Salmonella enterica	IncX1	85	1508	5.64
Salmonella enterica	IncX3	17	1508	1.13
Salmonella enterica	IncX4	46	1508	3.05
Salmonella enterica	IncY	8	1508	0.53
Salmonella enterica	p0111	13	1508	0.86
Salmonella enterica	pKPC-CAV1321	1	1508	0.07
Salmonella sp.	Col(pHAD28)	2	74	2.7
Salmonella sp.	Col440I	1	74	1.35
Salmonella sp.	ColE10	1	74	1.35
Salmonella sp.	IncC	3	74	4.05
Salmonella sp.	IncFIA(HI1)	3	74	4.05
Salmonella sp.	IncFIB(K)	5	74	6.76
Salmonella sp.	IncFIB(S)	8	74	10.81
Salmonella sp.	IncFIB(pECLA)	1	74	1.35
Salmonella sp.	IncFII(S)	8	74	10.81
Salmonella sp.	IncFII(pAR0022)	8	74	10.81
Salmonella sp.	IncFII(pECLA)	1	74	1.35
Salmonella sp.	IncFII(pHN7A8)	4	74	5.41
Salmonella sp.	IncHI1A	1	74	1.35
Salmonella sp.	IncHI1B(R27)	1	74	1.35
Salmonella sp.	IncHI2	25	74	33.78
Salmonella sp.	IncHI2A	25	74	33.78
Salmonella sp.	IncI1-I(Alpha)	3	74	4.05
Salmonella sp.	IncI2(Delta)	1	74	1.35
Salmonella sp.	IncN	13	74	17.57
Salmonella sp.	IncQ1	4	74	5.41
Salmonella sp.	IncQ2	4	74	5.41
Salmonella sp.	IncR	1	74	1.35
Salmonella sp.	IncU	1	74	1.35
Salmonella sp.	IncX1	13	74	17.57
Salmonella sp.	IncX4	1	74	1.35
Salmonella sp.	p0111	4	74	5.41
Salmonella sp.	pKPC-CAV1321	1	74	1.35
Serratia fonticola	IncP6	1	1	100
Serratia liquefaciens	IncL	1	3	33.33
Serratia liquefaciens	IncN	1	3	33.33
Serratia liquefaciens	IncX5	1	3	33.33
Serratia marcescens	Col(pHAD28)	1	93	1.08
Serratia marcescens	Col3M	1	93	1.08
Serratia marcescens	IncA	1	93	1.08
Serratia marcescens	IncC	5	93	5.38
Serratia marcescens	IncFIB(K)	7	93	7.53
Serratia marcescens	IncFIB(pB171)	7	93	7.53
Serratia marcescens	IncFII(K)	8	93	8.6
Serratia marcescens	IncFII(S)	4	93	4.3
Serratia marcescens	IncFII(Serratia)	1	93	1.08
Serratia marcescens	IncFII(Yp)	6	93	6.45
Serratia marcescens	IncFII(p14)	1	93	1.08
Serratia marcescens	IncFII(pAR0022)	13	93	13.98
Serratia marcescens	IncFII(pBK30683)	11	93	11.83
Serratia marcescens	IncFII(pCRY)	2	93	2.15
Serratia marcescens	IncHI2	7	93	7.53
Serratia marcescens	IncHI2A	7	93	7.53
Serratia marcescens	IncL	13	93	13.98
Serratia marcescens	IncM1	6	93	6.45
Serratia marcescens	IncM2	5	93	5.38
Serratia marcescens	IncN	7	93	7.53
Serratia marcescens	IncP6	3	93	3.23
Serratia marcescens	IncQ1	1	93	1.08
Serratia marcescens	IncQ2	2	93	2.15
Serratia marcescens	IncR	5	93	5.38
Serratia marcescens	IncU	2	93	2.15
Serratia marcescens	IncX3	4	93	4.3
Serratia marcescens	IncX5	4	93	4.3
Serratia marcescens	IncX6	1	93	1.08
Serratia marcescens	pKPC-CAV1193	1	93	1.08
Serratia marcescens	pSM22	5	93	5.38
Serratia marcescens	repB(R1701)	9	93	9.68
Serratia nevei	ColKP3	2	8	25
Serratia nevei	IncC	2	8	25
Serratia nevei	IncFIA(HI1)	1	8	12.5
Serratia nevei	IncFII(pKP91)	1	8	12.5
Serratia nevei	IncFII(pSDP9R)	2	8	25
Serratia nevei	IncX3	2	8	25
Serratia nevei	pKPC-CAV1193	1	8	12.5
Serratia sp.	IncL	1	1	100
Serratia ureilytica	IncFII(pRSB107)	1	1	100
Serratia ureilytica	pSM22	1	1	100
Shewanella algae	IncC	3	3	100
Shewanella bicestrii	IncC	1	1	100
Shewanella sp.	IncC	4	4	100
Shewanella xiamenensis	IncC	1	1	100
Shigella boydii	Col(pHAD28)	1	3	33.33
Shigella boydii	IncFIB(K)	1	3	33.33
Shigella boydii	IncFII	1	3	33.33
Shigella dysenteriae	IncB/O/K/Z	3	13	23.08
Shigella dysenteriae	IncFIA	2	13	15.38
Shigella dysenteriae	IncFIB(pB171)	1	13	7.69
Shigella dysenteriae	IncFIC(FII)	1	13	7.69
Shigella dysenteriae	IncFII(pRSB107)	1	13	7.69
Shigella dysenteriae	IncFII(pSE11)	1	13	7.69
Shigella dysenteriae	IncHI2	1	13	7.69
Shigella dysenteriae	IncHI2A	1	13	7.69
Shigella dysenteriae	IncI1-I(Alpha)	2	13	15.38
Shigella dysenteriae	IncX1	2	13	15.38
Shigella dysenteriae	IncX4	1	13	7.69
Shigella dysenteriae	p0111	1	13	7.69
Shigella flexneri	Col(pHAD28)	5	130	3.85
Shigella flexneri	Col156	1	130	0.77
Shigella flexneri	ColKP3	1	130	0.77
Shigella flexneri	ColRNAI	1	130	0.77
Shigella flexneri	IncB/O/K/Z	5	130	3.85
Shigella flexneri	IncFIA	5	130	3.85
Shigella flexneri	IncFIA(HI1)	3	130	2.31
Shigella flexneri	IncFIB(AP001918)	18	130	13.85
Shigella flexneri	IncFIB(K)	17	130	13.08
Shigella flexneri	IncFIB(pHCM2)	1	130	0.77
Shigella flexneri	IncFIB(pNDM-Mar)	1	130	0.77
Shigella flexneri	IncFIC(FII)	10	130	7.69
Shigella flexneri	IncFII	30	130	23.08
Shigella flexneri	IncFII(K)	1	130	0.77
Shigella flexneri	IncFII(pCoo)	3	130	2.31
Shigella flexneri	IncFII(pHN7A8)	3	130	2.31
Shigella flexneri	IncFII(pSDP9R)	1	130	0.77
Shigella flexneri	IncFII(pSE11)	11	130	8.46
Shigella flexneri	IncHI1B(pNDM-MAR)	1	130	0.77
Shigella flexneri	IncHI2	1	130	0.77
Shigella flexneri	IncHI2A	1	130	0.77
Shigella flexneri	IncI1-I(Alpha)	7	130	5.38
Shigella flexneri	IncI2	1	130	0.77
Shigella flexneri	IncN	4	130	3.08
Shigella flexneri	IncQ1	5	130	3.85
Shigella flexneri	IncR	4	130	3.08
Shigella flexneri	IncX1	19	130	14.62
Shigella flexneri	IncX3	5	130	3.85
Shigella flexneri	IncY	5	130	3.85
Shigella flexneri	p0111	2	130	1.54
Shigella flexneri	repB(R1701)	1	130	0.77
Shigella sonnei	Col(pHAD28)	45	196	22.96
Shigella sonnei	Col156	1	196	0.51
Shigella sonnei	ColRNAI	2	196	1.02
Shigella sonnei	IncB/O/K/Z	42	196	21.43
Shigella sonnei	IncFIA	1	196	0.51
Shigella sonnei	IncFIB(AP001918)	1	196	0.51
Shigella sonnei	IncFIB(H89-PhagePlasmid)	1	196	0.51
Shigella sonnei	IncFII	42	196	21.43
Shigella sonnei	IncFII(pCoo)	2	196	1.02
Shigella sonnei	IncFII(pHN7A8)	2	196	1.02
Shigella sonnei	IncFII(pSE11)	10	196	5.1
Shigella sonnei	IncI1-I(Alpha)	26	196	13.27
Shigella sonnei	IncI2	11	196	5.61
Shigella sonnei	IncI2(Delta)	13	196	6.63
Shigella sp.	IncB/O/K/Z	1	3	33.33
Shigella sp.	IncI1-I(Alpha)	1	3	33.33
Shigella sp.	IncI2	1	3	33.33
Sphingobacterium multivorum	rep21	1	2	50
Sphingobacterium multivorum	rep7a	1	2	50
Staphylococcus argenteus	rep16	9	12	75
Staphylococcus argenteus	rep19	3	12	25
Staphylococcus argenteus	rep20	1	12	8.33
Staphylococcus argenteus	rep21	3	12	25
Staphylococcus argenteus	rep23	1	12	8.33
Staphylococcus argenteus	rep5a	6	12	50
Staphylococcus argenteus	rep7a	2	12	16.67
Staphylococcus arlettae	rep13	1	7	14.29
Staphylococcus arlettae	rep15	1	7	14.29
Staphylococcus arlettae	rep19c	1	7	14.29
Staphylococcus arlettae	rep20	2	7	28.57
Staphylococcus arlettae	rep21	2	7	28.57
Staphylococcus arlettae	rep7a	1	7	14.29
Staphylococcus arlettae	repUS12	2	7	28.57
Staphylococcus aureus	ColRNAI	2	1535	0.13
Staphylococcus aureus	rep10	86	1535	5.6
Staphylococcus aureus	rep10b	2	1535	0.13
Staphylococcus aureus	rep13	51	1535	3.32
Staphylococcus aureus	rep14a	3	1535	0.2
Staphylococcus aureus	rep15	122	1535	7.95
Staphylococcus aureus	rep16	774	1535	50.42
Staphylococcus aureus	rep17	3	1535	0.2
Staphylococcus aureus	rep19	554	1535	36.09
Staphylococcus aureus	rep19a	1	1535	0.07
Staphylococcus aureus	rep19b	3	1535	0.2
Staphylococcus aureus	rep19c	1	1535	0.07
Staphylococcus aureus	rep2	3	1535	0.2
Staphylococcus aureus	rep20	315	1535	20.52
Staphylococcus aureus	rep21	386	1535	25.15
Staphylococcus aureus	rep22	34	1535	2.21
Staphylococcus aureus	rep23	5	1535	0.33
Staphylococcus aureus	rep24a	13	1535	0.85
Staphylococcus aureus	rep24b	4	1535	0.26
Staphylococcus aureus	rep39	5	1535	0.33
Staphylococcus aureus	rep40	10	1535	0.65
Staphylococcus aureus	rep5a	328	1535	21.37
Staphylococcus aureus	rep5b	3	1535	0.2
Staphylococcus aureus	rep5c	1	1535	0.07
Staphylococcus aureus	rep5d	2	1535	0.13
Staphylococcus aureus	rep5e	1	1535	0.07
Staphylococcus aureus	rep7a	117	1535	7.62
Staphylococcus aureus	rep7b	6	1535	0.39
Staphylococcus aureus	repUS12	14	1535	0.91
Staphylococcus aureus	repUS16	6	1535	0.39
Staphylococcus aureus	repUS17	1	1535	0.07
Staphylococcus aureus	repUS18	4	1535	0.26
Staphylococcus aureus	repUS20	3	1535	0.2
Staphylococcus aureus	repUS22	11	1535	0.72
Staphylococcus aureus	repUS23	2	1535	0.13
Staphylococcus aureus	repUS46	11	1535	0.72
Staphylococcus aureus	repUS5	81	1535	5.28
Staphylococcus aureus	repUS51	1	1535	0.07
Staphylococcus aureus	repUS70	17	1535	1.11
Staphylococcus aureus	repUS76	13	1535	0.85
Staphylococcus aureus	repUS9	3	1535	0.2
Staphylococcus capitis	ColRNAI	1	26	3.85
Staphylococcus capitis	rep15	14	26	53.85
Staphylococcus capitis	rep16	1	26	3.85
Staphylococcus capitis	rep20	5	26	19.23
Staphylococcus capitis	rep21	1	26	3.85
Staphylococcus capitis	rep39	4	26	15.38
Staphylococcus capitis	rep7a	3	26	11.54
Staphylococcus capitis	repUS76	1	26	3.85
Staphylococcus caprae	rep13	1	3	33.33
Staphylococcus caprae	rep16	1	3	33.33
Staphylococcus caprae	rep20	2	3	66.67
Staphylococcus chromogenes	rep13	2	7	28.57
Staphylococcus chromogenes	rep16	1	7	14.29
Staphylococcus chromogenes	rep21	3	7	42.86
Staphylococcus chromogenes	rep24c	1	7	14.29
Staphylococcus chromogenes	rep7a	1	7	14.29
Staphylococcus chromogenes	repUS76	1	7	14.29
Staphylococcus cohnii	rep10	1	8	12.5
Staphylococcus cohnii	rep15	3	8	37.5
Staphylococcus cohnii	rep19c	2	8	25
Staphylococcus cohnii	repUS10	1	8	12.5
Staphylococcus cohnii	repUS5	1	8	12.5
Staphylococcus condimenti	rep21	1	2	50
Staphylococcus condimenti	rep7a	1	2	50
Staphylococcus epidermidis	rep10	17	200	8.5
Staphylococcus epidermidis	rep13	7	200	3.5
Staphylococcus epidermidis	rep15	3	200	1.5
Staphylococcus epidermidis	rep16	7	200	3.5
Staphylococcus epidermidis	rep19b	4	200	2
Staphylococcus epidermidis	rep19c	15	200	7.5
Staphylococcus epidermidis	rep20	62	200	31
Staphylococcus epidermidis	rep21	19	200	9.5
Staphylococcus epidermidis	rep22	12	200	6
Staphylococcus epidermidis	rep23	1	200	0.5
Staphylococcus epidermidis	rep39	31	200	15.5
Staphylococcus epidermidis	rep40	2	200	1
Staphylococcus epidermidis	rep5b	3	200	1.5
Staphylococcus epidermidis	rep5c	1	200	0.5
Staphylococcus epidermidis	rep5d	8	200	4
Staphylococcus epidermidis	rep5e	14	200	7
Staphylococcus epidermidis	rep7a	29	200	14.5
Staphylococcus epidermidis	repUS12	4	200	2
Staphylococcus epidermidis	repUS22	3	200	1.5
Staphylococcus epidermidis	repUS23	3	200	1.5
Staphylococcus epidermidis	repUS46	9	200	4.5
Staphylococcus epidermidis	repUS5	3	200	1.5
Staphylococcus epidermidis	repUS70	53	200	26.5
Staphylococcus epidermidis	repUS76	13	200	6.5
Staphylococcus epidermidis	repUS9	4	200	2
Staphylococcus equorum	rep13	1	22	4.55
Staphylococcus equorum	rep15	1	22	4.55
Staphylococcus equorum	rep16	5	22	22.73
Staphylococcus equorum	rep19c	2	22	9.09
Staphylococcus equorum	rep20	2	22	9.09
Staphylococcus equorum	rep21	8	22	36.36
Staphylococcus equorum	rep7a	4	22	18.18
Staphylococcus haemolyticus	ColRNAI	1	37	2.7
Staphylococcus haemolyticus	rep10	4	37	10.81
Staphylococcus haemolyticus	rep13	3	37	8.11
Staphylococcus haemolyticus	rep15	4	37	10.81
Staphylococcus haemolyticus	rep19c	1	37	2.7
Staphylococcus haemolyticus	rep20	4	37	10.81
Staphylococcus haemolyticus	rep21	4	37	10.81
Staphylococcus haemolyticus	rep22	2	37	5.41
Staphylococcus haemolyticus	rep39	10	37	27.03
Staphylococcus haemolyticus	rep5b	3	37	8.11
Staphylococcus haemolyticus	rep7a	4	37	10.81
Staphylococcus haemolyticus	repUS12	2	37	5.41
Staphylococcus haemolyticus	repUS22	1	37	2.7
Staphylococcus haemolyticus	repUS23	4	37	10.81
Staphylococcus haemolyticus	repUS46	4	37	10.81
Staphylococcus haemolyticus	repUS70	3	37	8.11
Staphylococcus hominis	rep10	2	20	10
Staphylococcus hominis	rep15	2	20	10
Staphylococcus hominis	rep19b	3	20	15
Staphylococcus hominis	rep19c	1	20	5
Staphylococcus hominis	rep20	3	20	15
Staphylococcus hominis	rep21	2	20	10
Staphylococcus hominis	rep24c	2	20	10
Staphylococcus hominis	rep39	2	20	10
Staphylococcus hominis	rep5b	1	20	5
Staphylococcus hominis	rep7a	5	20	25
Staphylococcus hominis	repUS46	1	20	5
Staphylococcus hominis	repUS70	8	20	40
Staphylococcus hsinchuensis	rep24c	1	1	100
Staphylococcus hyicus	rep10	1	6	16.67
Staphylococcus hyicus	rep7a	3	6	50
Staphylococcus hyicus	repUS12	1	6	16.67
Staphylococcus hyicus	repUS18	1	6	16.67
Staphylococcus hyicus	repUS45	1	6	16.67
Staphylococcus lugdunensis	rep10	3	15	20
Staphylococcus lugdunensis	rep15	3	15	20
Staphylococcus lugdunensis	rep19c	2	15	13.33
Staphylococcus lugdunensis	rep20	5	15	33.33
Staphylococcus lugdunensis	rep22	6	15	40
Staphylococcus lugdunensis	rep24c	2	15	13.33
Staphylococcus lugdunensis	rep39	1	15	6.67
Staphylococcus lugdunensis	rep5e	4	15	26.67
Staphylococcus lugdunensis	rep7a	5	15	33.33
Staphylococcus lugdunensis	repUS22	4	15	26.67
Staphylococcus lugdunensis	repUS23	2	15	13.33
Staphylococcus lugdunensis	repUS46	2	15	13.33
Staphylococcus nepalensis	rep21	1	3	33.33
Staphylococcus nepalensis	rep7a	2	3	66.67
Staphylococcus pasteuri	rep19c	1	8	12.5
Staphylococcus pasteuri	rep5d	4	8	50
Staphylococcus pasteuri	rep7a	2	8	25
Staphylococcus pasteuri	repUS35	4	8	50
Staphylococcus pasteuri	repUS44	1	8	12.5
Staphylococcus pasteuri	repUS46	1	8	12.5
Staphylococcus petrasii	rep21	1	1	100
Staphylococcus pettenkoferi	rep24c	1	1	100
Staphylococcus pettenkoferi	rep5c	1	1	100
Staphylococcus pseudintermedius	rep13	1	6	16.67
Staphylococcus pseudintermedius	rep15	1	6	16.67
Staphylococcus pseudintermedius	rep7a	4	6	66.67
Staphylococcus rostri	repUS18	1	1	100
Staphylococcus saprophyticus	rep15	1	24	4.17
Staphylococcus saprophyticus	rep16	2	24	8.33
Staphylococcus saprophyticus	rep19c	7	24	29.17
Staphylococcus saprophyticus	rep20	1	24	4.17
Staphylococcus saprophyticus	rep21	4	24	16.67
Staphylococcus saprophyticus	rep24b	2	24	8.33
Staphylococcus saprophyticus	rep24c	1	24	4.17
Staphylococcus saprophyticus	rep7a	4	24	16.67
Staphylococcus saprophyticus	repUS12	1	24	4.17
Staphylococcus saprophyticus	repUS5	1	24	4.17
Staphylococcus schleiferi	rep20	1	1	100
Staphylococcus schleiferi	rep22	1	1	100
Staphylococcus schleiferi	repUS22	1	1	100
Staphylococcus shinii	rep19c	1	2	50
Staphylococcus shinii	rep20	1	2	50
Staphylococcus simulans	rep13	4	9	44.44
Staphylococcus simulans	rep20	1	9	11.11
Staphylococcus simulans	rep21	6	9	66.67
Staphylococcus simulans	rep7a	2	9	22.22
Staphylococcus sp.	rep10	1	8	12.5
Staphylococcus sp.	rep13	1	8	12.5
Staphylococcus sp.	rep22	1	8	12.5
Staphylococcus sp.	rep24c	1	8	12.5
Staphylococcus sp.	rep39	2	8	25
Staphylococcus sp.	rep5c	1	8	12.5
Staphylococcus sp.	rep5e	1	8	12.5
Staphylococcus sp.	repUS22	1	8	12.5
Staphylococcus sp.	repUS23	1	8	12.5
Staphylococcus sp.	repUS46	1	8	12.5
Staphylococcus sp.	repUS70	1	8	12.5
Staphylococcus succinus	rep16	1	1	100
Staphylococcus warneri	rep13	3	14	21.43
Staphylococcus warneri	rep19c	2	14	14.29
Staphylococcus warneri	rep20	1	14	7.14
Staphylococcus warneri	rep21	4	14	28.57
Staphylococcus warneri	rep22	4	14	28.57
Staphylococcus warneri	rep5d	1	14	7.14
Staphylococcus warneri	rep5e	1	14	7.14
Staphylococcus warneri	rep7a	4	14	28.57
Staphylococcus warneri	repUS12	1	14	7.14
Staphylococcus warneri	repUS22	2	14	14.29
Staphylococcus warneri	repUS23	4	14	28.57
Staphylococcus warneri	repUS46	5	14	35.71
Staphylococcus xylosus	rep15	1	9	11.11
Staphylococcus xylosus	rep16	4	9	44.44
Staphylococcus xylosus	rep20	3	9	33.33
Staphylococcus xylosus	rep21	1	9	11.11
Staphylococcus xylosus	rep22	1	9	11.11
Staphylococcus xylosus	rep7a	2	9	22.22
Streptococcus agalactiae	rep1	2	7	28.57
Streptococcus agalactiae	rep7a	1	7	14.29
Streptococcus agalactiae	repUS43	1	7	14.29
Streptococcus agalactiae	repUS49	4	7	57.14
Streptococcus dysgalactiae	rep1	1	2	50
Streptococcus dysgalactiae	rep34	1	2	50
Streptococcus dysgalactiae	repUS49	1	2	50
Streptococcus gallolyticus	rep27	1	1	100
Streptococcus gallolyticus	repUS59	1	1	100
Streptococcus infantis	repUS34	1	1	100
Streptococcus iniae	rep1	1	1	100
Streptococcus mutans	Col440I	1	1	100
Streptococcus pasteurianus	rep1	1	1	100
Streptococcus pneumoniae	rep34	1	1	100
Streptococcus pyogenes	rep1	2	7	28.57
Streptococcus pyogenes	repUS49	5	7	71.43
Streptococcus suis	repUS27	1	1	100
Streptomyces californicus	rep13	1	2	50
Streptomyces californicus	rep7a	1	2	50
Thauera aromatica	IncP1	1	1	100
Trabulsiella odontotermitis	IncN	1	1	100
UNVERIFIED: Listeria	rep25	1	1	100
UNVERIFIED_ASMBLY: Staphylococcus	rep16	1	1	100
UNVERIFIED_ASMBLY: Staphylococcus	rep19	1	1	100
UNVERIFIED_ORG: Enterobacter	IncC	1	9	11.11
UNVERIFIED_ORG: Enterobacter	IncFIB(pECLA)	1	9	11.11
UNVERIFIED_ORG: Enterobacter	IncFII(pECLA)	2	9	22.22
UNVERIFIED_ORG: Enterobacter	IncHI2	1	9	11.11
UNVERIFIED_ORG: Enterobacter	IncHI2A	1	9	11.11
UNVERIFIED_ORG: Enterobacter	IncL	2	9	22.22
UNVERIFIED_ORG: Enterobacter	IncN	3	9	33.33
UNVERIFIED_ORG: Enterobacter	IncR	1	9	11.11
UNVERIFIED_ORG: Enterobacter	pKPC-CAV1193	1	9	11.11
UNVERIFIED_ORG: Klebsiella	IncFIB(K)(pCAV1099-114)	1	1	100
UNVERIFIED_ORG: Klebsiella	RepB	1	1	100
UNVERIFIED_ORG: Klebsiella	repFIB	1	1	100
UNVERIFIED_ORG: Klebsiella	repHI5B	1	1	100
Uncultured bacterium	Col(pHAD28)	2	101	1.98
Uncultured bacterium	Col156	2	101	1.98
Uncultured bacterium	Col440I	1	101	0.99
Uncultured bacterium	Col8282	1	101	0.99
Uncultured bacterium	ColE10	1	101	0.99
Uncultured bacterium	ColRNAI	8	101	7.92
Uncultured bacterium	IncB/O/K/Z	1	101	0.99
Uncultured bacterium	IncC	7	101	6.93
Uncultured bacterium	IncFIA	1	101	0.99
Uncultured bacterium	IncFIB(AP001918)	1	101	0.99
Uncultured bacterium	IncFIB(K)	1	101	0.99
Uncultured bacterium	IncFII	1	101	0.99
Uncultured bacterium	IncFII(K)	2	101	1.98
Uncultured bacterium	IncFII(Yp)	1	101	0.99
Uncultured bacterium	IncFII(pHN7A8)	1	101	0.99
Uncultured bacterium	IncFII(pRSB107)	1	101	0.99
Uncultured bacterium	IncL	1	101	0.99
Uncultured bacterium	IncN	12	101	11.88
Uncultured bacterium	IncN3	1	101	0.99
Uncultured bacterium	IncP1	52	101	51.49
Uncultured bacterium	IncP6	1	101	0.99
Uncultured bacterium	IncQ1	2	101	1.98
Uncultured bacterium	IncQ2	2	101	1.98
Uncultured bacterium	IncR	1	101	0.99
Uncultured bacterium	IncU	1	101	0.99
Uncultured bacterium	IncX1	2	101	1.98
Uncultured bacterium	IncX4	1	101	0.99
Uncultured bacterium	pKPC-CAV1321	1	101	0.99
Uncultured bacterium	repB(R1701)	1	101	0.99
Vagococcus fluvialis	repUS41	1	1	100
Vagococcus lutrae	rep1	1	2	50
Vagococcus lutrae	rep18b	1	2	50
Vagococcus lutrae	repUS12	1	2	50
Vagococcus xieshaowenii	rep1	1	1	100
Variovorax sp.	IncP1	1	1	100
Vibrio alginolyticus	IncC	6	7	85.71
Vibrio alginolyticus	IncQ1	1	7	14.29
Vibrio anguillarum	IncP1	1	1	100
Vibrio cholerae	IncC	12	14	85.71
Vibrio cholerae	IncU	1	14	7.14
Vibrio cholerae	IncX1	1	14	7.14
Vibrio furnissii	IncC	2	2	100
Vibrio parahaemolyticus	IncC	7	8	87.5
Vibrio parahaemolyticus	IncQ1	1	8	12.5
Vibrio splendidus	IncP1	1	1	100
Vibrio vulnificus	IncC	2	2	100
Xanthomonas arboricola	IncQ2	2	2	100
Xanthomonas vesicatoria	IncP1	1	1	100
Yersinia enterocolitica	IncFII(Y)	12	12	100
Yersinia hibernica	IncFII(pKP91)	1	1	100
Yersinia massiliensis	pIP32953	1	1	100
Yersinia pestis	ColRNAI	1	4	25
Yersinia pestis	IncFII(Y)	1	4	25
Yersinia pestis	IncX7	1	4	25
Yersinia pestis	pJARS36	1	4	25
Yersinia pseudotuberculosis	IncHI2	1	3	33.33
Yersinia pseudotuberculosis	IncHI2A	1	3	33.33
Yersinia pseudotuberculosis	IncN	2	3	66.67
Yersinia pseudotuberculosis	IncQ1	1	3	33.33
[truncated: 10 more rows]
